# Supplementary material for: Transcriptome of Gonads From High Temperature Induced Sex Reversal During Sex Determination and Differentiation in Chinese Tongue Sole, Cynoglossus semilaevis
Source: Front Genet. 2019 Nov 22;10:1128. doi: 10.3389/fgene.2019.01128 (PMC6882949; doi:10.3389/fgene.2019.01128)
Supplement: Table S4 — Significantly enriched GO term of DEGs in C28_F vs C28_M. [file Table_4.xlsx]

## Sheet: Enriched GO of C28_F vs C28_M
GO Term ID	GO Term	Level 1	Level 2	Term Candidate Gene Num	Total Candidate Gene Num	Term Gene Num	Total Gene Num	Rich Ratio	P value	Q value
GO:0003677	DNA binding	molecular_function	binding	86	523	399	3567	0.215539	5.22348e-05	0.0717223
GO:0043565	sequence-specific DNA binding	molecular_function	binding	44	523	171	3567	0.25731	7.10825e-05	0.0717223
GO:0005216	ion channel activity	molecular_function	transporter activity	30	523	113	3567	0.265487	0.000582603	0.12706
GO:0006022	aminoglycan metabolic process	biological_process	metabolic process	10	353	23	2503	0.434783	0.000567073	0.12706
GO:0006259	DNA metabolic process	biological_process	cellular process	22	353	77	2503	0.285714	0.000600846	0.12706
GO:0006954	inflammatory response	biological_process	response to stimulus	6	353	9	2503	0.666667	0.000435928	0.12706
GO:0007017	microtubule-based process	biological_process	cellular process	17	353	52	2503	0.326923	0.000461134	0.12706
GO:0008381	mechanosensitive ion channel activity	molecular_function	transporter activity	26	523	95	3567	0.273684	0.000818524	0.12706
GO:0015267	channel activity	molecular_function	transporter activity	30	523	114	3567	0.263158	0.000683983	0.12706
GO:0022803	passive transmembrane transporter activity	molecular_function	transporter activity	30	523	114	3567	0.263158	0.000683983	0.12706
GO:0022836	gated channel activity	molecular_function	transporter activity	26	523	95	3567	0.273684	0.000818524	0.12706
GO:0022838	substrate-specific channel activity	molecular_function	transporter activity	30	523	113	3567	0.265487	0.000582603	0.12706
GO:0022839	ion gated channel activity	molecular_function	transporter activity	26	523	95	3567	0.273684	0.000818524	0.12706
GO:0002526	acute inflammatory response	biological_process	response to stimulus	3	353	3	2503	1	0.0027846	0.192579
GO:0003018	vascular process in circulatory system	biological_process	multicellular organismal process	5	353	9	2503	0.555556	0.00419894	0.192579
GO:0005215	transporter activity	molecular_function	transporter activity	62	523	304	3567	0.203947	0.00281952	0.192579
GO:0005230	extracellular ligand-gated ion channel activity	molecular_function	transporter activity	11	523	31	3567	0.354839	0.00315634	0.192579
GO:0005576	extracellular region	cellular_component	extracellular region	50	458	226	2991	0.221239	0.00299009	0.192579
GO:0005886	plasma membrane	cellular_component	cell	54	458	250	2991	0.216	0.00355948	0.192579
GO:0006030	chitin metabolic process	biological_process	cellular process	7	353	14	2503	0.5	0.00147141	0.192579
GO:0006260	DNA replication	biological_process	cellular process	9	353	24	2503	0.375	0.00368391	0.192579
GO:0006310	DNA recombination	biological_process	cellular process	7	353	14	2503	0.5	0.00147141	0.192579
GO:0006953	acute-phase response	biological_process	response to stimulus	3	353	3	2503	1	0.0027846	0.192579
GO:0008061	chitin binding	molecular_function	binding	7	523	15	3567	0.466667	0.00308777	0.192579
GO:0008146	sulfotransferase activity	molecular_function	catalytic activity	9	523	23	3567	0.391304	0.00349865	0.192579
GO:0015074	DNA integration	biological_process	cellular process	5	353	9	2503	0.555556	0.00419894	0.192579
GO:0015075	ion transmembrane transporter activity	molecular_function	transporter activity	46	523	210	3567	0.219048	0.00235995	0.192579
GO:0021511	spinal cord patterning	biological_process	multicellular organismal process	3	353	3	2503	1	0.0027846	0.192579
GO:0021513	spinal cord dorsal/ventral patterning	biological_process	multicellular organismal process	3	353	3	2503	1	0.0027846	0.192579
GO:0030594	neurotransmitter receptor activity	molecular_function	signal transducer activity	10	523	26	3567	0.384615	0.00244073	0.192579
GO:0035150	regulation of tube size	biological_process	biological regulation	5	353	9	2503	0.555556	0.00419894	0.192579
GO:0035296	regulation of tube diameter	biological_process	biological regulation	5	353	8	2503	0.625	0.00210838	0.192579
GO:0038023	signaling receptor activity	molecular_function	signal transducer activity	45	523	210	3567	0.214286	0.00410972	0.192579
GO:0042310	vasoconstriction	biological_process	biological regulation	3	353	3	2503	1	0.0027846	0.192579
GO:0045202	synapse	cellular_component	synapse	15	458	47	2991	0.319149	0.00311632	0.192579
GO:0050880	regulation of blood vessel size	biological_process	biological regulation	5	353	9	2503	0.555556	0.00419894	0.192579
GO:0060579	ventral spinal cord interneuron fate commitment	biological_process	cellular process	3	353	3	2503	1	0.0027846	0.192579
GO:0060581	cell fate commitment involved in pattern specification	biological_process	cellular process	3	353	3	2503	1	0.0027846	0.192579
GO:0097746	regulation of blood vessel diameter	biological_process	biological regulation	5	353	8	2503	0.625	0.00210838	0.192579
GO:0097756	negative regulation of blood vessel diameter	biological_process	biological regulation	3	353	3	2503	1	0.0027846	0.192579
GO:0099536	synaptic signaling	biological_process	cellular process	6	353	12	2503	0.5	0.00329149	0.192579
GO:0140097	catalytic activity, acting on DNA	molecular_function	catalytic activity	11	523	31	3567	0.354839	0.00315634	0.192579
GO:1901071	glucosamine-containing compound metabolic process	biological_process	metabolic process	7	353	16	2503	0.4375	0.00380298	0.192579
GO:1901342	regulation of vasculature development	biological_process	biological regulation	5	353	9	2503	0.555556	0.00419894	0.192579
GO:0015318	inorganic molecular entity transmembrane transporter activity	molecular_function	transporter activity	42	523	194	3567	0.216495	0.00453656	0.193965
GO:0021514	ventral spinal cord interneuron differentiation	biological_process	cellular process	4	353	6	2503	0.666667	0.00461685	0.193965
GO:0022824	transmitter-gated ion channel activity	molecular_function	transporter activity	7	523	16	3567	0.4375	0.00480587	0.193965
GO:0022835	transmitter-gated channel activity	molecular_function	transporter activity	7	523	16	3567	0.4375	0.00480587	0.193965
GO:0042471	ear morphogenesis	biological_process	multicellular organismal process	4	353	6	2503	0.666667	0.00461685	0.193965
GO:0042472	inner ear morphogenesis	biological_process	multicellular organismal process	4	353	6	2503	0.666667	0.00461685	0.193965
GO:0022402	cell cycle process	biological_process	cellular process	11	353	34	2503	0.323529	0.00512719	0.202876
GO:0006040	amino sugar metabolic process	biological_process	metabolic process	7	353	17	2503	0.411765	0.00569552	0.22103
GO:0007267	cell-cell signaling	biological_process	cellular process	14	353	49	2503	0.285714	0.00591306	0.222104
GO:0051301	cell division	biological_process	cellular process	10	353	30	2503	0.333333	0.00594332	0.222104
GO:0008324	cation transmembrane transporter activity	molecular_function	transporter activity	33	523	147	3567	0.22449	0.00645027	0.236666
GO:0005319	lipid transporter activity	molecular_function	transporter activity	6	523	13	3567	0.461538	0.00661798	0.238484
GO:0004872	receptor activity	molecular_function	molecular transducer activity	47	523	227	3567	0.207048	0.00676224	0.239407
GO:0005200	structural constituent of cytoskeleton	molecular_function	structural molecule activity	7	523	17	3567	0.411765	0.00715537	0.244632
GO:0005261	cation channel activity	molecular_function	transporter activity	19	523	73	3567	0.260274	0.00727351	0.244632
GO:0046873	metal ion transmembrane transporter activity	molecular_function	transporter activity	24	523	99	3567	0.242424	0.00719386	0.244632
GO:0022857	transmembrane transporter activity	molecular_function	transporter activity	49	523	240	3567	0.204167	0.00758355	0.250879
GO:0005887	integral component of plasma membrane	cellular_component	cell	18	458	66	2991	0.272727	0.00822383	0.259308
GO:0031226	intrinsic component of plasma membrane	cellular_component	cell	18	458	66	2991	0.272727	0.00822383	0.259308
GO:0060089	molecular transducer activity	molecular_function	molecular transducer activity	47	523	229	3567	0.20524	0.00801195	0.259308
GO:0071944	cell periphery	cellular_component	cell	54	458	260	2991	0.207692	0.00837902	0.260136
GO:0007269	neurotransmitter secretion	biological_process	biological regulation	4	353	7	2503	0.571429	0.00958109	0.264998
GO:0016782	transferase activity, transferring sulfur-containing groups	molecular_function	catalytic activity	9	523	26	3567	0.346154	0.00889949	0.264998
GO:0023061	signal release	biological_process	cellular process	4	353	7	2503	0.571429	0.00958109	0.264998
GO:0044456	synapse part	cellular_component	synapse part	11	458	34	2991	0.323529	0.00971748	0.264998
GO:0045211	postsynaptic membrane	cellular_component	synapse part	7	458	17	2991	0.411765	0.00908023	0.264998
GO:0045765	regulation of angiogenesis	biological_process	biological regulation	4	353	7	2503	0.571429	0.00958109	0.264998
GO:0065007	biological regulation	biological_process	biological regulation	163	353	1010	2503	0.161386	0.00969724	0.264998
GO:0099531	presynaptic process involved in chemical synaptic transmission	biological_process	cellular process	4	353	7	2503	0.571429	0.00958109	0.264998
GO:0099643	signal release from synapse	biological_process	cellular process	4	353	7	2503	0.571429	0.00958109	0.264998
GO:0004888	transmembrane signaling receptor activity	molecular_function	signal transducer activity	36	523	169	3567	0.213018	0.0108293	0.266475
GO:0005267	potassium channel activity	molecular_function	transporter activity	13	523	46	3567	0.282609	0.0122469	0.266475
GO:0007049	cell cycle	biological_process	cellular process	15	353	58	2503	0.258621	0.0119437	0.266475
GO:0007268	chemical synaptic transmission	biological_process	cellular process	5	353	11	2503	0.454545	0.0120801	0.266475
GO:0008283	cell proliferation	biological_process	cell proliferation	6	353	15	2503	0.4	0.0122806	0.266475
GO:0008502	melatonin receptor activity	molecular_function	signal transducer activity	3	523	4	3567	0.75	0.0111737	0.266475
GO:0022848	acetylcholine-gated cation-selective channel activity	molecular_function	transporter activity	3	523	4	3567	0.75	0.0111737	0.266475
GO:0044057	regulation of system process	biological_process	biological regulation	6	353	15	2503	0.4	0.0122806	0.266475
GO:0044459	plasma membrane part	cellular_component	cell	30	458	130	2991	0.230769	0.0110442	0.266475
GO:0048878	chemical homeostasis	biological_process	biological regulation	9	353	28	2503	0.321429	0.0115984	0.266475
GO:0070851	growth factor receptor binding	molecular_function	binding	4	523	7	3567	0.571429	0.0110685	0.266475
GO:0098782	mechanosensitived potassium channel activity	molecular_function	transporter activity	12	523	41	3567	0.292683	0.0118753	0.266475
GO:0098916	anterograde trans-synaptic signaling	biological_process	cellular process	5	353	11	2503	0.454545	0.0120801	0.266475
GO:0098960	postsynaptic neurotransmitter receptor activity	molecular_function	signal transducer activity	3	523	4	3567	0.75	0.0111737	0.266475
GO:0099529	neurotransmitter receptor activity involved in regulation of postsynaptic membrane potential	molecular_function	signal transducer activity	3	523	4	3567	0.75	0.0111737	0.266475
GO:0099537	trans-synaptic signaling	biological_process	cellular process	5	353	11	2503	0.454545	0.0120801	0.266475
GO:0099600	transmembrane receptor activity	molecular_function	molecular transducer activity	36	523	169	3567	0.213018	0.0108293	0.266475
GO:1903522	regulation of blood circulation	biological_process	biological regulation	5	353	11	2503	0.454545	0.0120801	0.266475
GO:1904315	transmitter-gated ion channel activity involved in regulation of postsynaptic membrane potential	molecular_function	transporter activity	3	523	4	3567	0.75	0.0111737	0.266475
GO:0097060	synaptic membrane	cellular_component	synapse part	7	458	18	2991	0.388889	0.0129416	0.277831
GO:1903047	mitotic cell cycle process	biological_process	cellular process	8	353	24	2503	0.333333	0.0135414	0.287647
GO:0005249	voltage-gated potassium channel activity	molecular_function	transporter activity	11	523	37	3567	0.297297	0.0139411	0.293053
GO:0005231	excitatory extracellular ligand-gated ion channel activity	molecular_function	transporter activity	7	523	19	3567	0.368421	0.0142367	0.296183
GO:0000278	mitotic cell cycle	biological_process	cellular process	9	353	29	2503	0.310345	0.0147858	0.298378
GO:0015276	ligand-gated ion channel activity	molecular_function	transporter activity	13	523	47	3567	0.276596	0.0147359	0.298378
GO:0022834	ligand-gated channel activity	molecular_function	transporter activity	13	523	47	3567	0.276596	0.0147359	0.298378
GO:0001659	temperature homeostasis	biological_process	biological regulation	2	353	2	2503	1	0.0198413	0.300346
GO:0001660	fever generation	biological_process	biological regulation	2	353	2	2503	1	0.0198413	0.300346
GO:0001733	galactosylceramide sulfotransferase activity	molecular_function	catalytic activity	2	523	2	3567	1	0.0214629	0.300346
GO:0004016	adenylate cyclase activity	molecular_function	catalytic activity	2	523	2	3567	1	0.0214629	0.300346
GO:0004030	aldehyde dehydrogenase [NAD(P)+] activity	molecular_function	catalytic activity	2	523	2	3567	1	0.0214629	0.300346
GO:0005149	interleukin-1 receptor binding	molecular_function	binding	2	523	2	3567	1	0.0214629	0.300346
GO:0006261	DNA-dependent DNA replication	biological_process	cellular process	4	353	8	2503	0.5	0.0170538	0.300346
GO:0006302	double-strand break repair	biological_process	cellular process	3	353	5	2503	0.6	0.022325	0.300346
GO:0006974	cellular response to DNA damage stimulus	biological_process	cellular process	12	353	46	2503	0.26087	0.0219468	0.300346
GO:0007217	tachykinin receptor signaling pathway	biological_process	biological regulation	2	353	2	2503	1	0.0198413	0.300346
GO:0008076	voltage-gated potassium channel complex	cellular_component	cell	7	458	19	2991	0.368421	0.017855	0.300346
GO:0008094	DNA-dependent ATPase activity	molecular_function	catalytic activity	4	523	8	3567	0.5	0.0195993	0.300346
GO:0008510	sodium:bicarbonate symporter activity	molecular_function	transporter activity	2	523	2	3567	1	0.0214629	0.300346
GO:0009792	embryo development ending in birth or egg hatching	biological_process	multicellular organismal process	12	353	46	2503	0.26087	0.0219468	0.300346
GO:0015077	monovalent inorganic cation transmembrane transporter activity	molecular_function	transporter activity	24	523	105	3567	0.228571	0.0151094	0.300346
GO:0015079	potassium ion transmembrane transporter activity	molecular_function	transporter activity	13	523	48	3567	0.270833	0.017594	0.300346
GO:0015106	bicarbonate transmembrane transporter activity	molecular_function	transporter activity	2	523	2	3567	1	0.0214629	0.300346
GO:0015294	solute:cation symporter activity	molecular_function	transporter activity	8	523	25	3567	0.32	0.0220404	0.300346
GO:0016534	cyclin-dependent protein kinase 5 activator activity	molecular_function	molecular function regulator	2	523	2	3567	1	0.0214629	0.300346
GO:0016887	ATPase activity	molecular_function	catalytic activity	16	523	64	3567	0.25	0.0194165	0.300346
GO:0017145	stem cell division	biological_process	cellular process	2	353	2	2503	1	0.0198413	0.300346
GO:0019209	kinase activator activity	molecular_function	molecular function regulator	2	523	2	3567	1	0.0214629	0.300346
GO:0021521	ventral spinal cord interneuron specification	biological_process	cellular process	2	353	2	2503	1	0.0198413	0.300346
GO:0030295	protein kinase activator activity	molecular_function	molecular function regulator	2	523	2	3567	1	0.0214629	0.300346
GO:0031110	regulation of microtubule polymerization or depolymerization	biological_process	biological regulation	2	353	2	2503	1	0.0198413	0.300346
GO:0031396	regulation of protein ubiquitination	biological_process	biological regulation	4	353	8	2503	0.5	0.0170538	0.300346
GO:0031649	heat generation	biological_process	biological regulation	2	353	2	2503	1	0.0198413	0.300346
GO:0032886	regulation of microtubule-based process	biological_process	biological regulation	3	353	5	2503	0.6	0.022325	0.300346
GO:0033260	nuclear DNA replication	biological_process	cellular process	2	353	2	2503	1	0.0198413	0.300346
GO:0034705	potassium channel complex	cellular_component	macromolecular complex	7	458	19	2991	0.368421	0.017855	0.300346
GO:0036374	glutathione hydrolase activity	molecular_function	catalytic activity	2	523	2	3567	1	0.0214629	0.300346
GO:0042592	homeostatic process	biological_process	biological regulation	20	353	87	2503	0.229885	0.0155939	0.300346
GO:0043009	chordate embryonic development	biological_process	multicellular organismal process	12	353	46	2503	0.26087	0.0219468	0.300346
GO:0043539	protein serine/threonine kinase activator activity	molecular_function	molecular function regulator	2	523	2	3567	1	0.0214629	0.300346
GO:0044786	cell cycle DNA replication	biological_process	cellular process	2	353	2	2503	1	0.0198413	0.300346
GO:0048103	somatic stem cell division	biological_process	cellular process	2	353	2	2503	1	0.0198413	0.300346
GO:0048536	spleen development	biological_process	multicellular organismal process	2	353	2	2503	1	0.0198413	0.300346
GO:0048539	bone marrow development	biological_process	multicellular organismal process	2	353	2	2503	1	0.0198413	0.300346
GO:0050694	galactose 3-O-sulfotransferase activity	molecular_function	catalytic activity	2	523	2	3567	1	0.0214629	0.300346
GO:0051781	positive regulation of cell division	biological_process	biological regulation	2	353	2	2503	1	0.0198413	0.300346
GO:0060218	hematopoietic stem cell differentiation	biological_process	cellular process	3	353	5	2503	0.6	0.022325	0.300346
GO:0060573	cell fate specification involved in pattern specification	biological_process	cellular process	2	353	2	2503	1	0.0198413	0.300346
GO:0060872	semicircular canal development	biological_process	multicellular organismal process	2	353	2	2503	1	0.0198413	0.300346
GO:0070507	regulation of microtubule cytoskeleton organization	biological_process	biological regulation	3	353	5	2503	0.6	0.022325	0.300346
GO:0071599	otic vesicle development	biological_process	multicellular organismal process	3	353	5	2503	0.6	0.022325	0.300346
GO:0098590	plasma membrane region	cellular_component	cell	8	458	23	2991	0.347826	0.0167309	0.300346
GO:0140135	mechanosensitive cation channel activity	molecular_function	transporter activity	15	523	58	3567	0.258621	0.0171693	0.300346
GO:1901490	regulation of lymphangiogenesis	biological_process	biological regulation	2	353	2	2503	1	0.0198413	0.300346
GO:1902969	mitotic DNA replication	biological_process	cellular process	2	353	2	2503	1	0.0198413	0.300346
GO:1903320	regulation of protein modification by small protein conjugation or removal	biological_process	biological regulation	4	353	8	2503	0.5	0.0170538	0.300346
GO:0000811	GINS complex	cellular_component	organelle part	2	458	2	2991	1	0.0234042	0.302754
GO:0016533	cyclin-dependent protein kinase 5 holoenzyme complex	cellular_component	macromolecular complex	2	458	2	2991	1	0.0234042	0.302754
GO:0016605	PML body	cellular_component	organelle part	2	458	2	2991	1	0.0234042	0.302754
GO:0031261	DNA replication preinitiation complex	cellular_component	organelle part	2	458	2	2991	1	0.0234042	0.302754
GO:0042613	MHC class II protein complex	cellular_component	cell	2	458	2	2991	1	0.0234042	0.302754
GO:0150005	enzyme activator complex	cellular_component	macromolecular complex	2	458	2	2991	1	0.0234042	0.302754
GO:0005244	voltage-gated ion channel activity	molecular_function	transporter activity	14	523	55	3567	0.254545	0.0239531	0.305933
GO:0022832	voltage-gated channel activity	molecular_function	transporter activity	14	523	55	3567	0.254545	0.0239531	0.305933
GO:0008242	omega peptidase activity	molecular_function	catalytic activity	3	523	5	3567	0.6	0.0249018	0.316049
GO:0003700	DNA binding transcription factor activity	molecular_function	transcription regulator activity	38	523	191	3567	0.198953	0.0261713	0.330086
GO:0048018	receptor ligand activity	molecular_function	molecular function regulator	18	523	77	3567	0.233766	0.0265516	0.332802
GO:0048663	neuron fate commitment	biological_process	cellular process	4	353	9	2503	0.444444	0.0273377	0.338451
GO:0060348	bone development	biological_process	multicellular organismal process	4	353	9	2503	0.444444	0.0273377	0.338451
GO:0015293	symporter activity	molecular_function	transporter activity	8	523	26	3567	0.307692	0.0278807	0.341775
GO:0034703	cation channel complex	cellular_component	macromolecular complex	8	458	25	2991	0.32	0.0279449	0.341775
GO:0016021	integral component of membrane	cellular_component	membrane part	223	458	1332	2991	0.167417	0.0293088	0.356296
GO:0030545	receptor regulator activity	molecular_function	molecular function regulator	18	523	78	3567	0.230769	0.02999	0.362395
GO:0007389	pattern specification process	biological_process	multicellular organismal process	12	353	48	2503	0.25	0.0302488	0.363345
GO:0003008	system process	biological_process	multicellular organismal process	14	353	59	2503	0.237288	0.030907	0.365253
GO:0008015	blood circulation	biological_process	multicellular organismal process	6	353	18	2503	0.333333	0.0314936	0.365253
GO:0019887	protein kinase regulator activity	molecular_function	molecular function regulator	5	523	13	3567	0.384615	0.0309897	0.365253
GO:0050801	ion homeostasis	biological_process	biological regulation	6	353	18	2503	0.333333	0.0314936	0.365253
GO:0055080	cation homeostasis	biological_process	biological regulation	6	353	18	2503	0.333333	0.0314936	0.365253
GO:0098771	inorganic ion homeostasis	biological_process	biological regulation	6	353	18	2503	0.333333	0.0314936	0.365253
GO:0031224	intrinsic component of membrane	cellular_component	membrane part	223	458	1335	2991	0.167041	0.0325961	0.37588
GO:0006281	DNA repair	biological_process	cellular process	10	353	38	2503	0.263158	0.0331392	0.376173
GO:0099080	supramolecular complex	cellular_component	supramolecular complex	14	458	55	2991	0.254545	0.0333672	0.376173
GO:0099081	supramolecular polymer	cellular_component	supramolecular complex	14	458	55	2991	0.254545	0.0333672	0.376173
GO:0099512	supramolecular fiber	cellular_component	supramolecular complex	14	458	55	2991	0.254545	0.0333672	0.376173
GO:0099513	polymeric cytoskeletal fiber	cellular_component	organelle part	12	458	45	2991	0.266667	0.0336754	0.377539
GO:0015081	sodium ion transmembrane transporter activity	molecular_function	transporter activity	8	523	27	3567	0.296296	0.0347105	0.384871
GO:0050789	regulation of biological process	biological_process	biological regulation	147	353	930	2503	0.158065	0.0347108	0.384871
GO:0035295	tube development	biological_process	multicellular organismal process	12	353	49	2503	0.244898	0.0351571	0.387689
GO:0003676	nucleic acid binding	molecular_function	binding	134	523	801	3567	0.167291	0.0354976	0.389316
GO:0001708	cell fate specification	biological_process	cellular process	5	353	14	2503	0.357143	0.0365246	0.393564
GO:0006873	cellular ion homeostasis	biological_process	biological regulation	5	353	14	2503	0.357143	0.0365246	0.393564
GO:0030003	cellular cation homeostasis	biological_process	biological regulation	5	353	14	2503	0.357143	0.0365246	0.393564
GO:0030054	cell junction	cellular_component	cell junction	16	458	66	2991	0.242424	0.0366651	0.393564
GO:0000723	telomere maintenance	biological_process	cellular component organization or biogenesis	3	353	6	2503	0.5	0.0400331	0.397146
GO:0001578	microtubule bundle formation	biological_process	cellular component organization or biogenesis	3	353	6	2503	0.5	0.0400331	0.397146
GO:0003013	circulatory system process	biological_process	multicellular organismal process	6	353	19	2503	0.315789	0.040738	0.397146
GO:0004930	G-protein coupled receptor activity	molecular_function	signal transducer activity	24	523	114	3567	0.210526	0.0384376	0.397146
GO:0006270	DNA replication initiation	biological_process	cellular process	3	353	6	2503	0.5	0.0400331	0.397146
GO:0015630	microtubule cytoskeleton	cellular_component	cell	14	458	56	2991	0.25	0.0384984	0.397146
GO:0022890	inorganic cation transmembrane transporter activity	molecular_function	transporter activity	27	523	131	3567	0.206107	0.0374373	0.397146
GO:0031398	positive regulation of protein ubiquitination	biological_process	biological regulation	3	353	6	2503	0.5	0.0400331	0.397146
GO:0031579	membrane raft organization	biological_process	cellular component organization or biogenesis	3	353	6	2503	0.5	0.0400331	0.397146
GO:0032200	telomere organization	biological_process	cellular component organization or biogenesis	3	353	6	2503	0.5	0.0400331	0.397146
GO:0043583	ear development	biological_process	multicellular organismal process	6	353	19	2503	0.315789	0.040738	0.397146
GO:0045165	cell fate commitment	biological_process	cellular process	6	353	19	2503	0.315789	0.040738	0.397146
GO:0048562	embryonic organ morphogenesis	biological_process	multicellular organismal process	10	353	39	2503	0.25641	0.0391885	0.397146
GO:0048665	neuron fate specification	biological_process	cellular process	3	353	6	2503	0.5	0.0400331	0.397146
GO:0048839	inner ear development	biological_process	multicellular organismal process	6	353	19	2503	0.315789	0.040738	0.397146
GO:0055082	cellular chemical homeostasis	biological_process	biological regulation	6	353	19	2503	0.315789	0.040738	0.397146
GO:0060216	definitive hemopoiesis	biological_process	multicellular organismal process	3	353	6	2503	0.5	0.0400331	0.397146
GO:0098794	postsynapse	cellular_component	synapse part	7	458	22	2991	0.318182	0.0400915	0.397146
GO:1903322	positive regulation of protein modification by small protein conjugation or removal	biological_process	biological regulation	3	353	6	2503	0.5	0.0400331	0.397146
GO:0022853	active ion transmembrane transporter activity	molecular_function	transporter activity	7	523	23	3567	0.304348	0.0410513	0.398276
GO:0004871	signal transducer activity	molecular_function	signal transducer activity	48	523	258	3567	0.186047	0.0415422	0.399201
GO:0022843	voltage-gated cation channel activity	molecular_function	transporter activity	11	523	43	3567	0.255814	0.0413745	0.399201
GO:0004866	endopeptidase inhibitor activity	molecular_function	molecular function regulator	5	523	14	3567	0.357143	0.0425561	0.405086
GO:0061135	endopeptidase regulator activity	molecular_function	molecular function regulator	5	523	14	3567	0.357143	0.0425561	0.405086
GO:0003678	DNA helicase activity	molecular_function	catalytic activity	4	523	10	3567	0.4	0.0461954	0.430149
GO:0004970	ionotropic glutamate receptor activity	molecular_function	transporter activity	4	523	10	3567	0.4	0.0461954	0.430149
GO:0005234	extracellularly glutamate-gated ion channel activity	molecular_function	transporter activity	4	523	10	3567	0.4	0.0461954	0.430149
GO:0008066	glutamate receptor activity	molecular_function	signal transducer activity	4	523	10	3567	0.4	0.0461954	0.430149
GO:0042623	ATPase activity, coupled	molecular_function	catalytic activity	12	523	49	3567	0.244898	0.0462548	0.430149
GO:0009790	embryo development	biological_process	multicellular organismal process	23	353	115	2503	0.2	0.0469946	0.435024
GO:0019219	regulation of nucleobase-containing compound metabolic process	biological_process	biological regulation	47	353	266	2503	0.176692	0.0498227	0.440811
GO:0044421	extracellular region part	cellular_component	extracellular region	24	458	112	2991	0.214286	0.0490912	0.440811
GO:0048863	stem cell differentiation	biological_process	cellular process	5	353	15	2503	0.333333	0.0486466	0.440811
