# Supplementary material for: Transcriptome of Gonads From High Temperature Induced Sex Reversal During Sex Determination and Differentiation in Chinese Tongue Sole, Cynoglossus semilaevis
Source: Front Genet. 2019 Nov 22;10:1128. doi: 10.3389/fgene.2019.01128 (PMC6882949; doi:10.3389/fgene.2019.01128)
Supplement: Table S5 — DEGs between pseudomale formed under high temperature and normal temperature. [file Table_5.xlsx]

## Sheet: up-regulated
Gene ID	log2(C28_P/C22_P)	Qvalue	Pvalue	symbol	description
103396089	1.01041	1.5e-286	1.08e-287	wls	PREDICTED: Cynoglossus semilaevis wntless Wnt ligand secretion mediator (wls), mRNA
103387382	1.01158	0	0	LOC103387382	PREDICTED: Cynoglossus semilaevis prominin-2-like (LOC103387382), transcript variant X5, mRNA
103377863	1.01208	1.56e-61	5.7e-62	LOC103377863	PREDICTED: Cynoglossus semilaevis claudin-4-like (LOC103377863), mRNA
103390385	1.01208	9.36e-06	1.46e-05	epb41l4a	PREDICTED: Cynoglossus semilaevis erythrocyte membrane protein band 4.1 like 4A (epb41l4a), mRNA
103376701	1.02203	2.96e-55	1.18e-55	LOC103376701	PREDICTED: Cynoglossus semilaevis circadian locomoter output cycles protein kaput (LOC103376701), transcript variant X3, mRNA
103394843	1.02405	4.95e-11	5.67e-11	LOC103394843	PREDICTED: Cynoglossus semilaevis NPHS2, podocin (LOC103394843), transcript variant X1, mRNA
103387592	1.03	3.69e-11	4.2e-11	LOC103387592	PREDICTED: Cynoglossus semilaevis P2Y purinoceptor 3-like (LOC103387592), mRNA
103390455	1.03356	1.94e-33	1.14e-33	LOC103390455	PREDICTED: Cynoglossus semilaevis E3 ubiquitin-protein ligase RNF34-like (LOC103390455), transcript variant X4, misc_RNA
103382258	1.0336	1.05e-46	4.83e-47	LOC103382258	PREDICTED: Cynoglossus semilaevis hydroxycarboxylic acid receptor 2-like (LOC103382258), mRNA
103395339	1.03399	1.71e-09	2.11e-09	doc2b	PREDICTED: Cynoglossus semilaevis double C2 domain beta (doc2b), mRNA
112488533	1.03444	0.000345029	0.000617032	LOC112488533	PREDICTED: Cynoglossus semilaevis uncharacterized LOC112488533 (LOC112488533), ncRNA
103387069	1.03477	0	0	LOC103387069	PREDICTED: Cynoglossus semilaevis equilibrative nucleoside transporter 1 (LOC103387069), transcript variant X4, mRNA
103394059	1.03508	2.89e-46	1.34e-46	tmem268	PREDICTED: Cynoglossus semilaevis transmembrane protein 268 (tmem268), transcript variant X6, mRNA
103393761	1.03683	3.46e-06	5.22e-06	LOC103393761	PREDICTED: Cynoglossus semilaevis uncharacterized LOC103393761 (LOC103393761), transcript variant X6, mRNA
103392079	1.04068	0	0	LOC103392079	PREDICTED: Cynoglossus semilaevis desmin-like (LOC103392079), transcript variant X1, mRNA
103396386	1.04136	2.58e-27	1.75e-27	tmie	PREDICTED: Cynoglossus semilaevis transmembrane inner ear (tmie), mRNA
103382450	1.04257	2e-202	2.24e-203	proser2	PREDICTED: Cynoglossus semilaevis proline and serine rich 2 (proser2), mRNA
103394024	1.04265	1.35e-66	4.62e-67	LOC103394024	PREDICTED: Cynoglossus semilaevis protein eva-1 homolog B-like (LOC103394024), mRNA
107988508	1.0454	2.75e-45	1.3e-45	LOC107988508	PREDICTED: Cynoglossus semilaevis uncharacterized LOC107988508 (LOC107988508), transcript variant X6, ncRNA
103385091	1.04625	0	0	LOC103385091	PREDICTED: Cynoglossus semilaevis dihydropyridine-sensitive L-type skeletal muscle calcium channel subunit alpha-1 (LOC103385091), mRNA
103388309	1.05197	1.45e-10	1.7e-10	LOC103388309	PREDICTED: Cynoglossus semilaevis B-cell receptor CD22-like (LOC103388309), transcript variant X3, mRNA
103380284	1.05749	0.000146472	0.000252127	LOC103380284	PREDICTED: Cynoglossus semilaevis myoD family inhibitor domain-containing protein-like (LOC103380284), transcript variant X2, mRNA
103376743	1.06077	5.71e-30	3.62e-30	LOC103376743	PREDICTED: Cynoglossus semilaevis cytochrome c oxidase assembly factor 7 (LOC103376743), mRNA
103388808	1.06764	1.66e-12	1.78e-12	cxcr3	PREDICTED: Cynoglossus semilaevis C-X-C motif chemokine receptor 3 (cxcr3), mRNA
103386457	1.06922	3.24e-76	9.72e-77	LOC103386457	PREDICTED: Cynoglossus semilaevis arf-GAP with SH3 domain, ANK repeat and PH domain-containing protein 2-like (LOC103386457), mRNA
103394145	1.07023	1.24e-203	1.38e-204	tfpi2	PREDICTED: Cynoglossus semilaevis tissue factor pathway inhibitor 2 (tfpi2), mRNA
103387474	1.07145	2.13e-179	2.72e-180	bag3	PREDICTED: Cynoglossus semilaevis BCL2 associated athanogene 3 (bag3), transcript variant X2, mRNA
103382523	1.07262	7.58e-14	7.7e-14	trhde	PREDICTED: Cynoglossus semilaevis thyrotropin releasing hormone degrading enzyme (trhde), mRNA
103377823	1.07274	5.96e-30	3.78e-30	kcne4	PREDICTED: Cynoglossus semilaevis potassium voltage-gated channel subfamily E regulatory subunit 4 (kcne4), mRNA
103379865	1.07801	3.13e-111	6.57e-112	LOC103379865	PREDICTED: Cynoglossus semilaevis claudin-11-like (LOC103379865), mRNA
103388909	1.07817	2.31e-21	1.84e-21	LOC103388909	PREDICTED: Cynoglossus semilaevis palmitoyltransferase ZDHHC3-like (LOC103388909), mRNA
103378429	1.08079	1.45e-12	1.55e-12	ttc12	PREDICTED: Cynoglossus semilaevis tetratricopeptide repeat domain 12 (ttc12), mRNA
103377632	1.08618	2.41e-55	9.62e-56	gramd1b	PREDICTED: Cynoglossus semilaevis GRAM domain containing 1B (gramd1b), mRNA
103392264	1.08731	5.81e-41	2.96e-41	stx19	PREDICTED: Cynoglossus semilaevis syntaxin 19 (stx19), mRNA
103377309	1.08831	2.76e-13	2.87e-13	enkur	PREDICTED: Cynoglossus semilaevis enkurin, TRPC channel interacting protein (enkur), mRNA
103393356	1.089	6e-46	2.8e-46	cdc42ep1	PREDICTED: Cynoglossus semilaevis CDC42 effector protein 1 (cdc42ep1), transcript variant X3, mRNA
103394686	1.08904	2.94e-08	3.88e-08	jund	PREDICTED: Cynoglossus semilaevis JunD proto-oncogene, AP-1 transcription factor subunit (jund), mRNA
103384583	1.09008	2.3e-07	3.19e-07	LOC103384583	PREDICTED: Cynoglossus semilaevis vasopressin V2 receptor (LOC103384583), transcript variant X2, mRNA
103389135	1.09032	3.16e-26	2.2e-26	LOC103389135	PREDICTED: Cynoglossus semilaevis roquin-2 (LOC103389135), mRNA
112487381	1.09066	1.05e-93	2.64e-94	LOC112487381	PREDICTED: Cynoglossus semilaevis solute carrier family 2, facilitated glucose transporter member 11-like (LOC112487381), mRNA
103394366	1.09302	2.92e-42	1.45e-42	cfap300	PREDICTED: Cynoglossus semilaevis cilia and flagella associated protein 300 (cfap300), mRNA
103376721	1.09805	3.71e-12	4.03e-12	LOC103376721	PREDICTED: Cynoglossus semilaevis phospholipid phosphatase 6-like (LOC103376721), mRNA
103390371	1.09864	5.73e-128	1.02e-128	mfhas1	PREDICTED: Cynoglossus semilaevis malignant fibrous histiocytoma amplified sequence 1 (mfhas1), transcript variant X3, misc_RNA
103393702	1.09876	3.29e-153	4.87e-154	atp13a3	PREDICTED: Cynoglossus semilaevis ATPase 13A3 (atp13a3), transcript variant X1, misc_RNA
103379803	1.10362	3.26e-234	3.02e-235	c6h11orf96	PREDICTED: Cynoglossus semilaevis chromosome 6 C11orf96 homolog (c6h11orf96), mRNA
103386970	1.10493	6.36e-212	6.63e-213	znf503	PREDICTED: Cynoglossus semilaevis zinc finger protein 503 (znf503), transcript variant X2, mRNA
103395729	1.10787	0	0	slc22a6	PREDICTED: Cynoglossus semilaevis solute carrier family 22 member 6 (slc22a6), mRNA
103379343	1.10935	0	0	gpi	PREDICTED: Cynoglossus semilaevis glucose-6-phosphate isomerase (gpi), mRNA
103394223	1.11323	1.26e-46	5.82e-47	LOC103394223	PREDICTED: Cynoglossus semilaevis tax1-binding protein 1 homolog A-like (LOC103394223), transcript variant X5, mRNA
103379393	1.1155	7.41e-253	6.12e-254	alpk3	PREDICTED: Cynoglossus semilaevis alpha kinase 3 (alpk3), mRNA
103389744	1.11751	2.67e-27	1.81e-27	LOC103389744	PREDICTED: Cynoglossus semilaevis transmembrane protein 163-like (LOC103389744), transcript variant X1, mRNA
103397652	1.11942	8.22e-25	5.93e-25	LOC103397652	PREDICTED: Cynoglossus semilaevis dynein regulatory complex subunit 4-like (LOC103397652), mRNA
103379426	1.12007	7.98e-116	1.59e-116	LOC103379426	PREDICTED: Cynoglossus semilaevis unconventional myosin-Va (LOC103379426), transcript variant X1, misc_RNA
103392133	1.12145	4.89e-42	2.44e-42	tnfsf13b	PREDICTED: Cynoglossus semilaevis TNF superfamily member 13b (tnfsf13b), transcript variant X4, mRNA
112487750	1.12151	5.47e-06	8.36e-06	LOC112487750	PREDICTED: Cynoglossus semilaevis uncharacterized LOC112487750 (LOC112487750), ncRNA
103396821	1.12154	6.21e-31	3.85e-31	LOC103396821	PREDICTED: Cynoglossus semilaevis uncharacterized LOC103396821 (LOC103396821), transcript variant X3, mRNA
103381051	1.12267	7.7e-37	4.23e-37	LOC103381051	PREDICTED: Cynoglossus semilaevis solute carrier family 23 member 1-like (LOC103381051), transcript variant X1, mRNA
103382968	1.12503	6.82e-147	1.06e-147	slc16a7	PREDICTED: Cynoglossus semilaevis solute carrier family 16 member 7 (slc16a7), transcript variant X3, mRNA
103393749	1.12626	3.43e-185	4.22e-186	npr1	PREDICTED: Cynoglossus semilaevis natriuretic peptide receptor 1 (npr1), mRNA
103377552	1.12679	3.73e-38	2.01e-38	LOC103377552	PREDICTED: Cynoglossus semilaevis dynein assembly factor with WDR repeat domains 1 (LOC103377552), mRNA
103398160	1.12731	0	0	LOC103398160	PREDICTED: Cynoglossus semilaevis PDZ and LIM domain protein 5-like (LOC103398160), mRNA
103395502	1.13093	3.7e-76	1.11e-76	cfap298	PREDICTED: Cynoglossus semilaevis cilia and flagella associated protein 298 (cfap298), mRNA
103376783	1.13194	1.81e-41	9.12e-42	LOC103376783	PREDICTED: Cynoglossus semilaevis signal-transducing adaptor protein 2-like (LOC103376783), transcript variant X6, mRNA
103394753	1.13309	2.39e-29	1.55e-29	pcdhac2	PREDICTED: Cynoglossus semilaevis protocadherin alpha subfamily C, 2 (pcdhac2), transcript variant X2, mRNA
103391557	1.13691	1.39e-27	9.36e-28	efhc2	PREDICTED: Cynoglossus semilaevis EF-hand domain containing 2 (efhc2), mRNA
103395512	1.14065	4.43e-251	3.72e-252	LOC103395512	PREDICTED: Cynoglossus semilaevis MAP3K7 C-terminal-like protein (LOC103395512), transcript variant X2, mRNA
103388754	1.14073	1.12e-19	9.37e-20	pomgnt2	PREDICTED: Cynoglossus semilaevis protein O-linked mannose N-acetylglucosaminyltransferase 2 (beta 1,4-) (pomgnt2), mRNA
103376742	1.14507	2.8e-81	7.94e-82	LOC103376742	PREDICTED: Cynoglossus semilaevis steroid hormone receptor ERR2 (LOC103376742), transcript variant X2, misc_RNA
103378684	1.14662	3.15e-15	3.04e-15	LOC103378684	PREDICTED: Cynoglossus semilaevis chemokine-like factor (LOC103378684), mRNA
103377603	1.14834	4.12e-34	2.4e-34	LOC103377603	PREDICTED: Cynoglossus semilaevis polycystic kidney disease protein 1-like 3 (LOC103377603), transcript variant X3, mRNA
103377686	1.14929	6.65e-114	1.35e-114	LOC103377686	PREDICTED: Cynoglossus semilaevis transforming protein p68/c-ets-1-like (LOC103377686), mRNA
103380512	1.14958	3.9e-21	3.12e-21	furin	PREDICTED: Cynoglossus semilaevis furin, paired basic amino acid cleaving enzyme (furin), transcript variant X2, misc_RNA
103397633	1.15342	3.38e-72	1.08e-72	spef2	PREDICTED: Cynoglossus semilaevis sperm flagellar 2 (spef2), mRNA
103391509	1.15345	4.37e-35	2.48e-35	LOC103391509	PREDICTED: Cynoglossus semilaevis serine/threonine-protein kinase Nek5 (LOC103391509), transcript variant X2, mRNA
103376723	1.1593	2.85e-22	2.21e-22	LOC103376723	PREDICTED: Cynoglossus semilaevis interleukin-12 receptor subunit beta-2-like (LOC103376723), mRNA
103379010	1.16208	1.13e-35	6.33e-36	spata17	PREDICTED: Cynoglossus semilaevis spermatogenesis associated 17 (spata17), transcript variant X2, mRNA
103395800	1.16238	1.8e-28	1.19e-28	LOC103395800	PREDICTED: Cynoglossus semilaevis regulator of G-protein signaling 21 (LOC103395800), mRNA
103383733	1.16262	2.15e-201	2.43e-202	LOC103383733	PREDICTED: Cynoglossus semilaevis ankyrin-2-like (LOC103383733), mRNA
107988066	1.16667	1.19e-26	8.24e-27	LOC107988066	PREDICTED: Cynoglossus semilaevis CD209 antigen-like protein C (LOC107988066), mRNA
103382832	1.17046	3.05e-52	1.28e-52	LOC103382832	PREDICTED: Cynoglossus semilaevis high affinity choline transporter 1-like (LOC103382832), mRNA
103398139	1.17323	8.9e-55	3.57e-55	neurl3	Cynoglossus semilaevis neuralized E3 ubiquitin protein ligase 3 (neurl3), mRNA
103383401	1.17404	2.87e-34	1.66e-34	dzank1	PREDICTED: Cynoglossus semilaevis double zinc ribbon and ankyrin repeat domains 1 (dzank1), transcript variant X4, mRNA
103380475	1.17438	8.81e-19	7.56e-19	ccdc170	PREDICTED: Cynoglossus semilaevis coiled-coil domain containing 170 (ccdc170), mRNA
112486844	1.17904	0.000178241	0.000309717	LOC112486844	PREDICTED: Cynoglossus semilaevis uncharacterized LOC112486844 (LOC112486844), ncRNA
103398065	1.18736	7.15e-46	3.35e-46	LOC103398065	PREDICTED: Cynoglossus semilaevis BAG family molecular chaperone regulator 4-like (LOC103398065), mRNA
103391309	1.18793	1.23e-19	1.03e-19	zdhhc2	PREDICTED: Cynoglossus semilaevis zinc finger DHHC-type containing 2 (zdhhc2), mRNA
103396798	1.1891	1.53e-61	5.57e-62	LOC103396798	PREDICTED: Cynoglossus semilaevis sodium- and chloride-dependent betaine transporter-like (LOC103396798), transcript variant X3, mRNA
103396140	1.19071	1.59e-34	9.16e-35	LOC103396140	PREDICTED: Cynoglossus semilaevis lactosylceramide 1,3-N-acetyl-beta-D-glucosaminyltransferase A-like (LOC103396140), transcript variant X5, mRNA
103383774	1.19299	2.43e-34	1.41e-34	ube2o	PREDICTED: Cynoglossus semilaevis ubiquitin conjugating enzyme E2 O (ube2o), mRNA
103383704	1.19383	8.33e-14	8.47e-14	LOC103383704	PREDICTED: Cynoglossus semilaevis uncharacterized LOC103383704 (LOC103383704), transcript variant X2, mRNA
103388945	1.20282	9.09e-223	8.95e-224	paqr6	PREDICTED: Cynoglossus semilaevis progestin and adipoQ receptor family member 6 (paqr6), transcript variant X2, mRNA
103393472	1.20472	4.38e-80	1.26e-80	LOC103393472	PREDICTED: Cynoglossus semilaevis forkhead box protein J1-A-like (LOC103393472), transcript variant X6, mRNA
103393332	1.20593	0	0	LOC103393332	PREDICTED: Cynoglossus semilaevis chromo domain protein LHP1-like (LOC103393332), transcript variant X2, mRNA
103388472	1.20657	1.85e-38	9.89e-39	LOC103388472	PREDICTED: Cynoglossus semilaevis fasciculation and elongation protein zeta-2-like (LOC103388472), transcript variant X5, mRNA
103386067	1.20716	3.43e-61	1.26e-61	LOC103386067	PREDICTED: Cynoglossus semilaevis leucine-rich repeat neuronal protein 2-like (LOC103386067), mRNA
103395074	1.21086	8.49e-13	8.96e-13	LOC103395074	PREDICTED: Cynoglossus semilaevis coiled-coil domain-containing protein 15 (LOC103395074), transcript variant X2, mRNA
103387991	1.21253	3.17e-63	1.13e-63	LOC103387991	PREDICTED: Cynoglossus semilaevis uncharacterized LOC103387991 (LOC103387991), transcript variant X1, ncRNA
103380965	1.21379	2.31e-31	1.42e-31	LOC103380965	PREDICTED: Cynoglossus semilaevis EF-hand domain-containing protein 1 (LOC103380965), transcript variant X2, mRNA
103377391	1.21437	3.16e-46	1.47e-46	LOC103377391	PREDICTED: Cynoglossus semilaevis ankyrin repeat domain-containing protein SOWAHC-like (LOC103377391), mRNA
103395015	1.21555	1.4e-37	7.6e-38	LOC103395015	PREDICTED: Cynoglossus semilaevis claudin-3-like (LOC103395015), mRNA
103387057	1.2157	1.7e-49	7.48e-50	LOC103387057	PREDICTED: Cynoglossus semilaevis dachshund homolog 1-like (LOC103387057), transcript variant X4, mRNA
103388910	1.21618	6.71e-16	6.32e-16	rgs22	PREDICTED: Cynoglossus semilaevis regulator of G protein signaling 22 (rgs22), mRNA
107989611	1.21757	1.01e-223	9.84e-225	LOC107989611	PREDICTED: Cynoglossus semilaevis protocadherin alpha-C2-like (LOC107989611), transcript variant X2, mRNA
103381260	1.2183	5.87e-77	1.74e-77	LOC103381260	PREDICTED: Cynoglossus semilaevis 12-(S)-hydroxy-5,8,10,14-eicosatetraenoic acid receptor (LOC103381260), mRNA
103378935	1.22114	2.02e-247	1.73e-248	pros1	PREDICTED: Cynoglossus semilaevis protein S (pros1), mRNA
103399197	1.23413	8.11e-45	3.86e-45	LOC103399197	PREDICTED: Cynoglossus semilaevis equilibrative nucleoside transporter 1-like (LOC103399197), mRNA
103376766	1.24099	1.41e-280	1.04e-281	sbno2	PREDICTED: Cynoglossus semilaevis strawberry notch homolog 2 (sbno2), mRNA
103393547	1.24654	9.87e-21	7.99e-21	LOC103393547	PREDICTED: Cynoglossus semilaevis TANK-binding kinase 1-binding protein 1-like (LOC103393547), mRNA
103381257	1.24702	0	0	LOC103381257	PREDICTED: Cynoglossus semilaevis solute carrier family 22 member 2-like (LOC103381257), mRNA
103385223	1.2611	2.32e-19	1.96e-19	pifo	PREDICTED: Cynoglossus semilaevis primary cilia formation (pifo), mRNA
112488387	1.26125	1.65e-09	2.04e-09	LOC112488387	PREDICTED: Cynoglossus semilaevis uncharacterized LOC112488387 (LOC112488387), mRNA
103391646	1.26224	0	0	hspd1	PREDICTED: Cynoglossus semilaevis heat shock protein family D (Hsp60) member 1 (hspd1), mRNA
103399897	1.26404	4.54e-255	3.74e-256	mafa	PREDICTED: Cynoglossus semilaevis MAF bZIP transcription factor A (mafa), mRNA
103381013	1.26506	3.53e-17	3.19e-17	samd15	PREDICTED: Cynoglossus semilaevis sterile alpha motif domain containing 15 (samd15), mRNA
103385801	1.26564	6.61e-33	3.94e-33	LOC103385801	PREDICTED: Cynoglossus semilaevis ras association domain-containing protein 1-like (LOC103385801), transcript variant X3, mRNA
103391821	1.26583	3.62e-20	2.98e-20	LOC103391821	PREDICTED: Cynoglossus semilaevis serine/threonine-protein kinase PAK 6 (LOC103391821), mRNA
103387443	1.26695	0	0	mlip	PREDICTED: Cynoglossus semilaevis muscular LMNA interacting protein (mlip), transcript variant X4, mRNA
103393803	1.26893	1.72e-268	1.33e-269	LOC103393803	PREDICTED: Cynoglossus semilaevis ectonucleotide pyrophosphatase/phosphodiesterase family member 2-like (LOC103393803), partial mRNA
103386279	1.27347	8.19e-203	9.13e-204	LOC103386279	PREDICTED: Cynoglossus semilaevis macrophage-stimulating protein receptor-like (LOC103386279), transcript variant X2, mRNA
103397536	1.274	7.15e-16	6.73e-16	cfap299	PREDICTED: Cynoglossus semilaevis cilia and flagella associated protein 299 (cfap299), mRNA
103387225	1.27495	4.98e-110	1.06e-110	LOC103387225	PREDICTED: Cynoglossus semilaevis 2-oxoglutarate dehydrogenase-like, mitochondrial (LOC103387225), transcript variant X4, mRNA
103398325	1.27884	2.91e-112	6.03e-113	LOC103398325	PREDICTED: Cynoglossus semilaevis sodium-dependent phosphate transporter 1-A-like (LOC103398325), mRNA
103380288	1.28273	0	0	hsp90b1	PREDICTED: Cynoglossus semilaevis heat shock protein 90 beta family member 1 (hsp90b1), mRNA
103395284	1.2938	1.15e-94	2.85e-95	ptgs2	PREDICTED: Cynoglossus semilaevis prostaglandin-endoperoxide synthase 2 (ptgs2), mRNA
103385845	1.29769	3.41e-50	1.48e-50	LOC103385845	PREDICTED: Cynoglossus semilaevis neuroblastoma suppressor of tumorigenicity 1-like (LOC103385845), mRNA
103382400	1.30727	4.27e-09	5.38e-09	LOC103382400	PREDICTED: Cynoglossus semilaevis nucleoside diphosphate-linked moiety X motif 13 (LOC103382400), mRNA
103389202	1.30753	4.4e-17	3.99e-17	LOC103389202	PREDICTED: Cynoglossus semilaevis sia-alpha-2,3-Gal-beta-1,4-GlcNAc-R:alpha 2,8-sialyltransferase-like (LOC103389202), transcript variant X7, mRNA
103378399	1.31423	1.02e-28	6.71e-29	fgf12	PREDICTED: Cynoglossus semilaevis fibroblast growth factor 12 (fgf12), transcript variant X1, mRNA
103395131	1.3147	1.78e-254	1.47e-255	LOC103395131	PREDICTED: Cynoglossus semilaevis multidrug and toxin extrusion protein 1-like (LOC103395131), transcript variant X1, mRNA
103399816	1.31766	5.02e-196	5.83e-197	LOC103399816	PREDICTED: Cynoglossus semilaevis regulator of G-protein signaling 2 (LOC103399816), mRNA
103395055	1.31828	5.67e-49	2.52e-49	jhy	PREDICTED: Cynoglossus semilaevis junctional cadherin complex regulator (jhy), mRNA
103379508	1.323	1.45e-122	2.7e-123	hydin	PREDICTED: Cynoglossus semilaevis HYDIN, axonemal central pair apparatus protein (hydin), mRNA
103396552	1.32366	7.72e-18	6.81e-18	zmat3	PREDICTED: Cynoglossus semilaevis zinc finger matrin-type 3 (zmat3), mRNA
103384794	1.32641	3.4e-84	9.31e-85	slc16a4	PREDICTED: Cynoglossus semilaevis solute carrier family 16 member 4 (slc16a4), transcript variant X6, mRNA
107988187	1.32671	0.00214646	0.00419838	LOC107988187	PREDICTED: Cynoglossus semilaevis phosphatidylinositol phosphatase PTPRQ-like (LOC107988187), partial mRNA
103396578	1.32735	2.69e-19	2.28e-19	ankrd45	PREDICTED: Cynoglossus semilaevis ankyrin repeat domain 45 (ankrd45), mRNA
103376756	1.32834	1.58e-16	1.46e-16	fsd1	PREDICTED: Cynoglossus semilaevis fibronectin type III and SPRY domain containing 1 (fsd1), mRNA
103378409	1.3316	0	0	LOC103378409	PREDICTED: Cynoglossus semilaevis pituitary tumor-transforming gene 1 protein-interacting protein-like (LOC103378409), mRNA
103385217	1.33185	1.26e-99	2.98e-100	wisp2	PREDICTED: Cynoglossus semilaevis WNT1 inducible signaling pathway protein 2 (wisp2), mRNA
103391744	1.34465	2.71e-70	8.82e-71	LOC103391744	PREDICTED: Cynoglossus semilaevis probable 2-ketogluconate reductase (LOC103391744), mRNA
103389021	1.34665	1.38e-25	9.78e-26	LOC103389021	PREDICTED: Cynoglossus semilaevis mucin-2-like (LOC103389021), mRNA
103379826	1.34975	3.5162e-216	3.58647e-217	sox6	PREDICTED: Cynoglossus semilaevis SRY-box 6 (sox6), transcript variant X8, mRNA
103384608	1.35005	2.58e-50	1.12e-50	c10h1orf194	PREDICTED: Cynoglossus semilaevis chromosome 10 C1orf194 homolog (c10h1orf194), mRNA
103387874	1.35045	3.04e-236	2.76e-237	LOC103387874	PREDICTED: Cynoglossus semilaevis cornifelin homolog (LOC103387874), mRNA
103384460	1.3527	1.1e-15	1.04e-15	LOC103384460	PREDICTED: Cynoglossus semilaevis adenylate kinase 7-like (LOC103384460), transcript variant X2, mRNA
103381579	1.36557	3.75e-53	1.56e-53	LOC103381579	PREDICTED: Cynoglossus semilaevis B-cell antigen receptor complex-associated protein beta chain (LOC103381579), mRNA
112487461	1.36711	5.42e-274	4.12e-275	LOC112487461	PREDICTED: Cynoglossus semilaevis uncharacterized protein C4orf54-like (LOC112487461), mRNA
103381261	1.36899	2.5e-79	7.24e-80	LOC103381261	PREDICTED: Cynoglossus semilaevis hydroxycarboxylic acid receptor 2-like (LOC103381261), mRNA
103384577	1.37349	0	0	l1cam	PREDICTED: Cynoglossus semilaevis L1 cell adhesion molecule (l1cam), transcript variant X6, mRNA
103386629	1.37992	2.42e-28	1.6e-28	ldlrad2	PREDICTED: Cynoglossus semilaevis low density lipoprotein receptor class A domain containing 2 (ldlrad2), transcript variant X1, mRNA
103389439	1.38004	2.2e-77	6.52e-78	LOC103389439	PREDICTED: Cynoglossus semilaevis steroid 17-alpha-hydroxylase/17,20 lyase-like (LOC103389439), transcript variant X1, mRNA
103393616	1.38405	1.21e-12	1.29e-12	LOC103393616	PREDICTED: Cynoglossus semilaevis carbonic anhydrase-related protein 10-like (LOC103393616), partial mRNA
103376988	1.38468	5.44e-35	3.1e-35	neto1	PREDICTED: Cynoglossus semilaevis neuropilin and tolloid like 1 (neto1), transcript variant X2, mRNA
103395519	1.38555	1.51e-16	1.39e-16	LOC103395519	PREDICTED: Cynoglossus semilaevis phosphatidylinositol-binding clathrin assembly protein-like (LOC103395519), transcript variant X5, mRNA
103389429	1.38876	0	0	LOC103389429	PREDICTED: Cynoglossus semilaevis xin actin-binding repeat-containing protein 2 (LOC103389429), transcript variant X4, mRNA
103377923	1.39499	2.25e-30	1.41e-30	LOC103377923	PREDICTED: Cynoglossus semilaevis doublecortin domain-containing protein 2B (LOC103377923), transcript variant X3, mRNA
103396709	1.40064	4.22e-38	2.28e-38	LOC103396709	PREDICTED: Cynoglossus semilaevis SLIT and NTRK-like protein 2 (LOC103396709), transcript variant X2, mRNA
103378487	1.40795	9.24e-86	2.5e-86	arl14	PREDICTED: Cynoglossus semilaevis ADP ribosylation factor like GTPase 14 (arl14), mRNA
103383657	1.40805	2.02e-215	2.07e-216	LOC103383657	PREDICTED: Cynoglossus semilaevis solute carrier family 22 member 7-like (LOC103383657), mRNA
103393944	1.40984	4.55e-44	2.19e-44	LOC103393944	PREDICTED: Cynoglossus semilaevis serine/threonine-protein kinase Sgk1-like (LOC103393944), transcript variant X2, mRNA
112488279	1.41807	1.32e-25	9.34e-26	LOC112488279	PREDICTED: Cynoglossus semilaevis polycystic kidney disease protein 1-like 2 (LOC112488279), mRNA
103385259	1.41902	4.71e-36	2.62e-36	csrnp2	PREDICTED: Cynoglossus semilaevis cysteine and serine rich nuclear protein 2 (csrnp2), mRNA
103382986	1.42447	0	0	LOC103382986	PREDICTED: Cynoglossus semilaevis tumor necrosis factor alpha-induced protein 2 (LOC103382986), transcript variant X1, mRNA
103388024	1.42763	6.71e-26	4.73e-26	LOC103388024	PREDICTED: Cynoglossus semilaevis uncharacterized LOC103388024 (LOC103388024), transcript variant X2, mRNA
103393497	1.44086	4.81e-129	8.49e-130	LOC103393497	PREDICTED: Cynoglossus semilaevis sphingosine 1-phosphate receptor 4 (LOC103393497), transcript variant X2, mRNA
103395642	1.4409	8.19e-59	3.1e-59	LOC103395642	PREDICTED: Cynoglossus semilaevis solute carrier family 13 member 5-like (LOC103395642), mRNA
103388851	1.44243	2.53e-16	2.35e-16	LOC103388851	PREDICTED: Cynoglossus semilaevis C-X-C chemokine receptor type 3-like (LOC103388851), transcript variant X2, mRNA
103392796	1.452	4.44e-54	1.8e-54	LOC103392796	PREDICTED: Cynoglossus semilaevis immunoglobulin lambda-1 light chain-like (LOC103392796), transcript variant X2, mRNA
103389417	1.45321	5.12e-61	1.88e-61	LOC103389417	PREDICTED: Cynoglossus semilaevis coiled-coil domain-containing protein 74A-like (LOC103389417), mRNA
103376807	1.45661	1.05e-22	8.06e-23	LOC103376807	PREDICTED: Cynoglossus semilaevis bromodomain testis-specific protein (LOC103376807), transcript variant X5, mRNA
103382108	1.46013	1.36e-16	1.25e-16	LOC103382108	PREDICTED: Cynoglossus semilaevis somatostatin receptor type 5-like (LOC103382108), mRNA
103383712	1.46035	3.31e-34	1.92e-34	pax5	PREDICTED: Cynoglossus semilaevis paired box 5 (pax5), mRNA
103377660	1.4658	2.56e-44	1.23e-44	hspa13	PREDICTED: Cynoglossus semilaevis heat shock protein family A (Hsp70) member 13 (hspa13), mRNA
103399040	1.46997	2.48e-240	2.19e-241	LOC103399040	PREDICTED: Cynoglossus semilaevis membrane-spanning 4-domains subfamily A member 4A-like (LOC103399040), partial mRNA
103389898	1.47089	3.82e-27	2.61e-27	LOC103389898	PREDICTED: Cynoglossus semilaevis synaptic vesicle glycoprotein 2C-like (LOC103389898), transcript variant X2, mRNA
103379156	1.47151	1.89e-11	2.12e-11	LOC103379156	PREDICTED: Cynoglossus semilaevis protein phosphatase 1 regulatory subunit 3E-like (LOC103379156), mRNA
103392278	1.49399	5.8e-230	5.48e-231	LOC103392278	PREDICTED: Cynoglossus semilaevis claudin-14-like (LOC103392278), transcript variant X7, mRNA
112488382	1.49502	6.85e-18	6.04e-18	LOC112488382	PREDICTED: Cynoglossus semilaevis uncharacterized LOC112488382 (LOC112488382), transcript variant X2, ncRNA
103388659	1.50229	4.42e-44	2.13e-44	LOC103388659	PREDICTED: Cynoglossus semilaevis nuclear factor of activated T-cells, cytoplasmic 1-like (LOC103388659), transcript variant X2, mRNA
107988501	1.50503	3.11e-10	3.72e-10	LOC107988501	PREDICTED: Cynoglossus semilaevis uncharacterized LOC107988501 (LOC107988501), transcript variant X2, ncRNA
112486295	1.51557	3.41e-42	1.7e-42	LOC112486295	PREDICTED: Cynoglossus semilaevis uncharacterized LOC112486295 (LOC112486295), ncRNA
103379371	1.52208	6.63e-34	3.88e-34	wdr93	PREDICTED: Cynoglossus semilaevis WD repeat domain 93 (wdr93), transcript variant X1, mRNA
103382642	1.52419	1.01e-19	8.44e-20	clrn1	PREDICTED: Cynoglossus semilaevis clarin 1 (clrn1), transcript variant X2, mRNA
103389597	1.52484	7.59e-108	1.65e-108	LOC103389597	PREDICTED: Cynoglossus semilaevis V-set pre-B cell surrogate light chain 3 (LOC103389597), mRNA
103385607	1.53075	0	0	LOC103385607	PREDICTED: Cynoglossus semilaevis CCAAT/enhancer-binding protein beta-like (LOC103385607), transcript variant X1, mRNA
103399856	1.53222	9.17e-302	6.17e-303	LOC103399856	PREDICTED: Cynoglossus semilaevis insulin-like growth factor-binding protein 1 (LOC103399856), mRNA
103377852	1.53531	3.33e-240	2.95e-241	LOC103377852	PREDICTED: Cynoglossus semilaevis RAS guanyl-releasing protein 1-like (LOC103377852), transcript variant X2, mRNA
103389209	1.54303	1.66e-28	1.09e-28	LOC103389209	PREDICTED: Cynoglossus semilaevis alpha-(1,3)-fucosyltransferase 7-like (LOC103389209), mRNA
103394592	1.55357	6.86e-81	1.95e-81	LOC103394592	PREDICTED: Cynoglossus semilaevis leucine-rich repeat-containing protein 71-like (LOC103394592), mRNA
107988885	1.55954	0.000106749	0.000181366	LOC107988885	PREDICTED: Cynoglossus semilaevis uncharacterized LOC107988885 (LOC107988885), transcript variant X3, ncRNA
103389186	1.56593	4.34e-29	2.82e-29	LOC103389186	PREDICTED: Cynoglossus semilaevis uncharacterized LOC103389186 (LOC103389186), mRNA
112487207	1.58974	6.03e-68	2.02e-68	LOC112487207	PREDICTED: Cynoglossus semilaevis uncharacterized LOC112487207 (LOC112487207), ncRNA
103383083	1.5958	6.67e-58	2.56e-58	LOC103383083	PREDICTED: Cynoglossus semilaevis homeodomain-interacting protein kinase 2 (LOC103383083), transcript variant X2, mRNA
103380874	1.59704	4.33e-35	2.46e-35	sytl3	PREDICTED: Cynoglossus semilaevis synaptotagmin like 3 (sytl3), mRNA
103399906	1.59704	1.17e-157	1.69e-158	LOC103399906	PREDICTED: Cynoglossus semilaevis granzyme G-like (LOC103399906), transcript variant X2, mRNA
103387398	1.59805	2.28e-111	4.76e-112	LOC103387398	PREDICTED: Cynoglossus semilaevis sperm flagellar protein 1 (LOC103387398), transcript variant X1, mRNA
103379041	1.60711	0	0	LOC103379041	PREDICTED: Cynoglossus semilaevis uncharacterized LOC103379041 (LOC103379041), ncRNA
103385566	1.61149	3.25e-134	5.54e-135	LOC103385566	PREDICTED: Cynoglossus semilaevis plasminogen activator inhibitor 1-like (LOC103385566), mRNA
103381585	1.61374	3.84e-50	1.67e-50	LOC103381585	PREDICTED: Cynoglossus semilaevis uncharacterized LOC103381585 (LOC103381585), ncRNA
103393428	1.61667	4.56e-19	3.88e-19	LOC103393428	PREDICTED: Cynoglossus semilaevis uncharacterized LOC103393428 (LOC103393428), transcript variant X1, mRNA
103386304	1.62838	0	0	LOC103386304	PREDICTED: Cynoglossus semilaevis solute carrier family 41 member 1 (LOC103386304), mRNA
107988831	1.63577	1.02e-13	1.04e-13	tnfrsf13b	PREDICTED: Cynoglossus semilaevis TNF receptor superfamily member 13B (tnfrsf13b), transcript variant X2, mRNA
103394776	1.63944	5.45e-61	2e-61	LOC103394776	PREDICTED: Cynoglossus semilaevis histamine H2 receptor-like (LOC103394776), mRNA
103389132	1.64348	1.07e-54	4.3e-55	LOC103389132	PREDICTED: Cynoglossus semilaevis programmed cell death 1 ligand 1-like (LOC103389132), transcript variant X2, mRNA
103380556	1.65425	0	0	LOC103380556	PREDICTED: Cynoglossus semilaevis L-lactate dehydrogenase B-A chain (LOC103380556), mRNA
103388677	1.65675	1.21e-41	6.08e-42	LOC103388677	PREDICTED: Cynoglossus semilaevis riboflavin transporter 2-like (LOC103388677), transcript variant X2, mRNA
103382201	1.65855	2.46e-46	1.14e-46	cabcoco1	PREDICTED: Cynoglossus semilaevis ciliary associated calcium binding coiled-coil 1 (cabcoco1), transcript variant X2, mRNA
103383959	1.66291	1.05e-16	9.64e-17	LOC103383959	PREDICTED: Cynoglossus semilaevis MYCBP-associated protein-like (LOC103383959), mRNA
103383965	1.6702	0	0	LOC103383965	PREDICTED: Cynoglossus semilaevis uncharacterized LOC103383965 (LOC103383965), transcript variant X1, mRNA
103389701	1.68199	0	0	adamts1	PREDICTED: Cynoglossus semilaevis ADAM metallopeptidase with thrombospondin type 1 motif 1 (adamts1), transcript variant X2, mRNA
103395632	1.68698	5.22e-47	2.39e-47	LOC103395632	PREDICTED: Cynoglossus semilaevis neuronal acetylcholine receptor subunit alpha-10-like (LOC103395632), mRNA
103384600	1.69107	0	0	mmp9	PREDICTED: Cynoglossus semilaevis matrix metallopeptidase 9 (mmp9), mRNA
103389165	1.69293	0	0	LOC103389165	PREDICTED: Cynoglossus semilaevis leukemia inhibitory factor receptor-like (LOC103389165), transcript variant X2, mRNA
103378087	1.69337	1.11e-143	1.76e-144	LOC103378087	PREDICTED: Cynoglossus semilaevis uncharacterized LOC103378087 (LOC103378087), transcript variant X3, mRNA
103379377	1.69748	3.27e-269	2.52e-270	LOC103379377	PREDICTED: Cynoglossus semilaevis pentraxin-related protein PTX3-like (LOC103379377), partial mRNA
103379132	1.7054	0	0	hk1	PREDICTED: Cynoglossus semilaevis hexokinase 1 (hk1), mRNA
103398399	1.70685	3.13e-189	3.78e-190	adm	PREDICTED: Cynoglossus semilaevis adrenomedullin (adm), mRNA
107988502	1.71662	3.39e-09	4.25e-09	LOC107988502	PREDICTED: Cynoglossus semilaevis calmodulin regulator protein PCP4 (LOC107988502), mRNA
103383670	1.71849	3.27e-89	8.55e-90	LOC103383670	PREDICTED: Cynoglossus semilaevis solute carrier family 22 member 7-like (LOC103383670), mRNA
103388471	1.72035	3.02e-92	7.73e-93	ubxn11	PREDICTED: Cynoglossus semilaevis UBX domain protein 11 (ubxn11), transcript variant X2, mRNA
103388563	1.72914	1.33e-34	7.67e-35	LOC103388563	PREDICTED: Cynoglossus semilaevis interleukin-8-like (LOC103388563), mRNA
103384202	1.73063	0	0	LOC103384202	PREDICTED: Cynoglossus semilaevis transcription factor jun-B (LOC103384202), transcript variant X3, mRNA
103385560	1.74186	6.51e-26	4.59e-26	LOC103385560	PREDICTED: Cynoglossus semilaevis thyrotropin-releasing hormone receptor-like (LOC103385560), mRNA
103388007	1.74434	2.57e-99	6.09e-100	LOC103388007	PREDICTED: Cynoglossus semilaevis low density lipoprotein receptor adapter protein 1-like (LOC103388007), mRNA
103396223	1.74643	0	0	xirp1	PREDICTED: Cynoglossus semilaevis xin actin binding repeat containing 1 (xirp1), mRNA
103390302	1.76199	1.09e-103	2.47e-104	katnal2	PREDICTED: Cynoglossus semilaevis katanin catalytic subunit A1 like 2 (katnal2), transcript variant X2, mRNA
103385788	1.77895	1.16e-136	1.93e-137	LOC103385788	PREDICTED: Cynoglossus semilaevis solute carrier family 2, facilitated glucose transporter member 11-like (LOC103385788), mRNA
103388483	1.792	1.15e-114	2.32e-115	LOC103388483	PREDICTED: Cynoglossus semilaevis steroid 21-hydroxylase (LOC103388483), mRNA
103392817	1.79456	0	0	socs3	PREDICTED: Cynoglossus semilaevis suppressor of cytokine signaling 3 (socs3), mRNA
103383522	1.80194	7.75e-28	5.2e-28	LOC103383522	PREDICTED: Cynoglossus semilaevis arachidonate 15-lipoxygenase B-like (LOC103383522), transcript variant X1, mRNA
103376927	1.80676	9.14e-33	5.46e-33	LOC103376927	PREDICTED: Cynoglossus semilaevis CCAAT/enhancer-binding protein gamma-like (LOC103376927), mRNA
103376815	1.83116	1.06e-24	7.68e-25	LOC103376815	PREDICTED: Cynoglossus semilaevis allantoinase, mitochondrial-like (LOC103376815), transcript variant X2, mRNA
103384894	1.86087	1.69e-70	5.5e-71	LOC103384894	PREDICTED: Cynoglossus semilaevis uncharacterized LOC103384894 (LOC103384894), mRNA
103393075	1.86897	3.03e-160	4.31e-161	LOC103393075	PREDICTED: Cynoglossus semilaevis aquaporin-8-like (LOC103393075), mRNA
103391834	1.87175	8.55e-135	1.45e-135	LOC103391834	PREDICTED: Cynoglossus semilaevis claudin-10-like (LOC103391834), transcript variant X2, mRNA
103388800	1.88369	4.46e-58	1.7e-58	cd79a	PREDICTED: Cynoglossus semilaevis CD79a molecule (cd79a), mRNA
103380091	1.88497	7.17e-90	1.87e-90	miox	PREDICTED: Cynoglossus semilaevis myo-inositol oxygenase (miox), mRNA
103385071	1.8935	2.31e-116	4.57e-117	dhh	PREDICTED: Cynoglossus semilaevis desert hedgehog (dhh), transcript variant X1, mRNA
103390212	1.89356	0	0	hspa5	PREDICTED: Cynoglossus semilaevis heat shock protein family A (Hsp70) member 5 (hspa5), mRNA
103397948	1.89462	1.22e-257	9.87e-259	sele	PREDICTED: Cynoglossus semilaevis selectin E (sele), transcript variant X2, mRNA
103382257	1.91072	0	0	LOC103382257	PREDICTED: Cynoglossus semilaevis arginase-1-like (LOC103382257), mRNA
107988305	1.91294	2.61e-25	1.87e-25	LOC107988305	PREDICTED: Cynoglossus semilaevis E3 ubiquitin-protein ligase KEG-like (LOC107988305), transcript variant X2, mRNA
103395171	1.92249	2.18e-164	3.02e-165	LOC103395171	PREDICTED: Cynoglossus semilaevis 4-hydroxyphenylpyruvate dioxygenase-like (LOC103395171), mRNA
103379642	1.92279	0	0	LOC103379642	PREDICTED: Cynoglossus semilaevis sodium channel protein type 4 subunit alpha B-like (LOC103379642), mRNA
103384540	1.92949	0	0	LOC103384540	PREDICTED: Cynoglossus semilaevis mannose-specific lectin-like (LOC103384540), transcript variant X1, mRNA
103388308	1.93782	1.19e-115	2.37e-116	LOC103388308	PREDICTED: Cynoglossus semilaevis B-cell receptor CD22-like (LOC103388308), mRNA
103377709	1.94659	6.6e-67	2.24e-67	LOC103377709	PREDICTED: Cynoglossus semilaevis uncharacterized LOC103377709 (LOC103377709), transcript variant X2, mRNA
103393980	1.95948	1.04e-238	9.3e-240	LOC103393980	PREDICTED: Cynoglossus semilaevis riboflavin transporter 2-like (LOC103393980), transcript variant X2, mRNA
103388284	2.00127	4.65e-113	9.55e-114	LOC103388284	PREDICTED: Cynoglossus semilaevis cytochrome P450 11B, mitochondrial-like (LOC103388284), mRNA
103396820	2.00536	1.92e-22	1.48e-22	LOC103396820	PREDICTED: Cynoglossus semilaevis uncharacterized LOC103396820 (LOC103396820), mRNA
103379615	2.00755	0	0	slc12a3	PREDICTED: Cynoglossus semilaevis solute carrier family 12 member 3 (slc12a3), mRNA
103388119	2.00944	2.34e-153	3.46e-154	LOC103388119	PREDICTED: Cynoglossus semilaevis free fatty acid receptor 2-like (LOC103388119), transcript variant X4, mRNA
103394594	2.02697	0	0	c18h18orf21	PREDICTED: Cynoglossus semilaevis chromosome 18 C18orf21 homolog (c18h18orf21), transcript variant X1, mRNA
103390125	2.03176	1.14e-198	1.32e-199	LOC103390125	PREDICTED: Cynoglossus semilaevis heat shock protein beta-1-like (LOC103390125), mRNA
103395349	2.03235	1.06e-24	7.68e-25	LOC103395349	PREDICTED: Cynoglossus semilaevis ATP-sensitive inward rectifier potassium channel 1-like (LOC103395349), transcript variant X2, mRNA
103386579	2.04194	8.06e-112	1.68e-112	LOC103386579	PREDICTED: Cynoglossus semilaevis retinal guanylyl cyclase 2-like (LOC103386579), transcript variant X5, mRNA
103379682	2.04212	2.37e-90	6.15e-91	LOC103379682	PREDICTED: Cynoglossus semilaevis uncharacterized protein C7orf57-like (LOC103379682), transcript variant X1, mRNA
103394426	2.05598	1.63e-41	8.24e-42	stmnd1	PREDICTED: Cynoglossus semilaevis stathmin domain containing 1 (stmnd1), mRNA
112487688	2.05933	7.47e-46	3.5e-46	LOC112487688	PREDICTED: Cynoglossus semilaevis uncharacterized LOC112487688 (LOC112487688), ncRNA
103381333	2.06084	1.17e-109	2.49e-110	atf3	PREDICTED: Cynoglossus semilaevis activating transcription factor 3 (atf3), mRNA
103377106	2.07032	8.31e-93	2.11e-93	cfap99	PREDICTED: Cynoglossus semilaevis cilia and flagella associated protein 99 (cfap99), transcript variant X2, mRNA
103391575	2.11899	0	0	f5	PREDICTED: Cynoglossus semilaevis coagulation factor V (f5), transcript variant X2, mRNA
103386813	2.12397	0	0	LOC103386813	PREDICTED: Cynoglossus semilaevis membrane-spanning 4-domains subfamily A member 4D-like (LOC103386813), transcript variant X2, mRNA
103378843	2.12681	6.77e-295	4.75e-296	rrad	PREDICTED: Cynoglossus semilaevis RRAD, Ras related glycolysis inhibitor and calcium channel regulator (rrad), mRNA
112488288	2.13883	1.65e-50	7.09e-51	LOC112488288	PREDICTED: Cynoglossus semilaevis uncharacterized LOC112488288 (LOC112488288), ncRNA
103399902	2.19049	8.02e-122	1.5e-122	LOC103399902	PREDICTED: Cynoglossus semilaevis alanine aminotransferase 2-like (LOC103399902), transcript variant X2, mRNA
103376683	2.20847	3.1e-08	4.1e-08	LOC103376683	PREDICTED: Cynoglossus semilaevis histamine H3 receptor-like (LOC103376683), mRNA
103385588	2.25783	5.63e-22	4.39e-22	ocstamp	PREDICTED: Cynoglossus semilaevis osteoclast stimulatory transmembrane protein (ocstamp), mRNA
103386923	2.26764	2.87e-280	2.12e-281	rnf227	PREDICTED: Cynoglossus semilaevis ring finger protein 227 (rnf227), mRNA
103377617	2.29942	5.86e-48	2.64e-48	dnaaf2	PREDICTED: Cynoglossus semilaevis dynein axonemal assembly factor 2 (dnaaf2), mRNA
107988396	2.30463	1.13e-80	3.23e-81	LOC107988396	PREDICTED: Cynoglossus semilaevis uncharacterized LOC107988396 (LOC107988396), transcript variant X5, ncRNA
103388072	2.37856	0	0	LOC103388072	PREDICTED: Cynoglossus semilaevis uncharacterized LOC103388072 (LOC103388072), mRNA
107989439	2.38323	7.47e-239	6.69e-240	LOC107989439	PREDICTED: Cynoglossus semilaevis uncharacterized LOC107989439 (LOC107989439), mRNA
103384513	2.39245	0	0	LOC103384513	PREDICTED: Cynoglossus semilaevis E3 ubiquitin-protein ligase TRIM39-like (LOC103384513), mRNA
103398034	2.41713	1.76e-29	1.13e-29	LOC103398034	Cynoglossus semilaevis steroidogenic acute regulatory protein, mitochondrial-like (LOC103398034), mRNA
103389263	2.49165	9.21e-76	2.79e-76	LOC103389263	PREDICTED: Cynoglossus semilaevis cytochrome b5 domain-containing protein 1 (LOC103389263), transcript variant X3, mRNA
103377318	2.54041	5.76e-29	3.76e-29	LOC103377318	PREDICTED: Cynoglossus semilaevis pinopsin-like (LOC103377318), mRNA
103381398	2.61448	2.49e-183	3.1e-184	LOC103381398	PREDICTED: Cynoglossus semilaevis sushi, nidogen and EGF-like domain-containing protein 1 (LOC103381398), mRNA
103386296	2.66307	1.85e-142	2.96e-143	LOC103386296	PREDICTED: Cynoglossus semilaevis carbohydrate sulfotransferase 15-like (LOC103386296), mRNA
103377679	2.75504	2.47e-75	7.49e-76	kcnj5	PREDICTED: Cynoglossus semilaevis potassium voltage-gated channel subfamily J member 5 (kcnj5), mRNA
103390232	2.79011	7.49e-228	7.17e-229	LOC103390232	PREDICTED: Cynoglossus semilaevis proteinase-activated receptor 3-like (LOC103390232), mRNA
103383984	2.87009	6.42e-22	5.01e-22	LOC103383984	PREDICTED: Cynoglossus semilaevis CD209 antigen-like protein E (LOC103383984), mRNA
103384289	2.94868	0	0	LOC103384289	PREDICTED: Cynoglossus semilaevis protein phosphatase 1 regulatory subunit 27-like (LOC103384289), transcript variant X2, mRNA
103386930	2.99202	3.58e-96	8.75e-97	LOC103386930	PREDICTED: Cynoglossus semilaevis uncharacterized LOC103386930 (LOC103386930), transcript variant X2, mRNA
103394801	3.0035	0	0	LOC103394801	PREDICTED: Cynoglossus semilaevis collagenase 3-like (LOC103394801), mRNA
103377393	3.01846	7.36e-64	2.59e-64	tmem108	PREDICTED: Cynoglossus semilaevis transmembrane protein 108 (tmem108), transcript variant X2, mRNA
107988765	3.03675	3.28e-45	1.55e-45	LOC107988765	PREDICTED: Cynoglossus semilaevis uncharacterized LOC107988765 (LOC107988765), mRNA
103380225	3.09635	5.27e-25	3.79e-25	LOC103380225	PREDICTED: Cynoglossus semilaevis cholesterol side-chain cleavage enzyme, mitochondrial (LOC103380225), mRNA
103397807	3.14607	7.78e-234	7.22e-235	dmrt1	PREDICTED: Cynoglossus semilaevis doublesex and mab-3 related transcription factor 1 (dmrt1), transcript variant X1, mRNA
103382911	3.1488	0	0	LOC103382911	PREDICTED: Cynoglossus semilaevis sodium- and chloride-dependent GABA transporter 2-like (LOC103382911), mRNA
103394544	3.20677	0	0	LOC103394544	PREDICTED: Cynoglossus semilaevis extracellular matrix protein 1-like (LOC103394544), mRNA
103379545	3.31694	0	0	LOC103379545	PREDICTED: Cynoglossus semilaevis cytochrome P450 2F2-like (LOC103379545), mRNA
103399772	3.48	0	0	hspb9	PREDICTED: Cynoglossus semilaevis heat shock protein family B (small) member 9 (hspb9), partial mRNA
103383721	3.50539	0	0	LOC103383721	PREDICTED: Cynoglossus semilaevis permeability factor 2-like (LOC103383721), transcript variant X1, mRNA
103388842	3.50607	5.77e-34	3.37e-34	LOC103388842	PREDICTED: Cynoglossus semilaevis tumor necrosis factor-like (LOC103388842), mRNA
103376640	3.54259	1.02e-41	5.11e-42	LOC103376640	PREDICTED: Cynoglossus semilaevis protein FAM78B (LOC103376640), transcript variant X2, misc_RNA
103387817	3.70709	2.77e-107	6.05e-108	LOC103387817	PREDICTED: Cynoglossus semilaevis uncharacterized LOC103387817 (LOC103387817), mRNA
103382441	3.98085	1.4e-115	2.79e-116	LOC103382441	PREDICTED: Cynoglossus semilaevis ATP-sensitive inward rectifier potassium channel 8 (LOC103382441), mRNA
103393281	4.04874	1.67e-60	6.21e-61	LOC103393281	PREDICTED: Cynoglossus semilaevis protein shisa-8-like (LOC103393281), mRNA
103385771	4.48911	0	0	LOC103385771	PREDICTED: Cynoglossus semilaevis solute carrier family 2, facilitated glucose transporter member 11-like (LOC103385771), mRNA
103376805	4.87006	2.32e-08	3.04e-08	LOC103376805	PREDICTED: Cynoglossus semilaevis uncharacterized LOC103376805 (LOC103376805), ncRNA
103381258	4.99516	0	0	slc22a2	PREDICTED: Cynoglossus semilaevis solute carrier family 22 member 2 (slc22a2), transcript variant X3, mRNA
103396898	5.05621	0	0	LOC103396898	PREDICTED: Cynoglossus semilaevis interleukin-1 beta-like (LOC103396898), mRNA
103376825	6.80649	3.7e-27	2.52e-27	LOC103376825	PREDICTED: Cynoglossus semilaevis intraflagellar transport protein 88 homolog (LOC103376825), transcript variant X1, mRNA

## Sheet: down-regulated
Gene ID	log2(C28_P/C22_P)	Qvalue	Pvalue	symbol	description
103395587	-1.00038	1.54e-14	1.52e-14	LOC103395587	PREDICTED: Cynoglossus semilaevis nucleophosmin-like (LOC103395587), transcript variant X1, mRNA
103385831	-1.00203	6.72e-221	6.69e-222	LOC103385831	PREDICTED: Cynoglossus semilaevis kelch-like protein 33 (LOC103385831), mRNA
103396680	-1.00812	2.42e-06	3.61e-06	LOC103396680	PREDICTED: Cynoglossus semilaevis THAP domain-containing protein 2 (LOC103396680), transcript variant X1, mRNA
103380078	-1.0144	0.00107368	0.00202601	LOC103380078	PREDICTED: Cynoglossus semilaevis otolith matrix protein 1-like (LOC103380078), mRNA
107990036	-1.01918	8.25e-24	6.13e-24	LOC107990036	PREDICTED: Cynoglossus semilaevis uncharacterized LOC107990036 (LOC107990036), ncRNA
103383664	-1.01954	0	0	slc25a4	PREDICTED: Cynoglossus semilaevis solute carrier family 25 member 4 (slc25a4), mRNA
103381541	-1.02041	6.53e-75	2e-75	fshr	PREDICTED: Cynoglossus semilaevis follicle stimulating hormone receptor (fshr), transcript variant X4, mRNA
103377185	-1.02355	6.32e-19	5.4e-19	cldn11	PREDICTED: Cynoglossus semilaevis claudin 11 (cldn11), mRNA
107988695	-1.02926	1.61e-08	2.1e-08	LOC107988695	PREDICTED: Cynoglossus semilaevis uncharacterized LOC107988695 (LOC107988695), transcript variant X2, ncRNA
103381388	-1.03037	2.99e-13	3.1e-13	LOC103381388	PREDICTED: Cynoglossus semilaevis neuromedin-B receptor (LOC103381388), mRNA
103394721	-1.03523	3.79e-10	4.55e-10	LOC103394721	PREDICTED: Cynoglossus semilaevis uncharacterized LOC103394721 (LOC103394721), transcript variant X3, ncRNA
103380199	-1.03781	4.06e-67	1.38e-67	gas2	PREDICTED: Cynoglossus semilaevis growth arrest specific 2 (gas2), transcript variant X5, mRNA
112487962	-1.05021	3.45e-10	4.12e-10	LOC112487962	PREDICTED: Cynoglossus semilaevis uncharacterized LOC112487962 (LOC112487962), ncRNA
103395840	-1.05258	0	0	LOC103395840	PREDICTED: Cynoglossus semilaevis TSC22 domain family protein 2-like (LOC103395840), transcript variant X3, mRNA
103394354	-1.05461	5.47e-89	1.44e-89	fbxl2	PREDICTED: Cynoglossus semilaevis F-box and leucine rich repeat protein 2 (fbxl2), transcript variant X2, mRNA
103390386	-1.05863	2.89e-20	2.38e-20	LOC103390386	PREDICTED: Cynoglossus semilaevis general transcriptional corepressor trfA-like (LOC103390386), mRNA
103399211	-1.06493	0.00011776	0.000200984	LOC103399211	PREDICTED: Cynoglossus semilaevis FRAS1-related extracellular matrix protein 3-like (LOC103399211), mRNA
103385402	-1.0709	1.86e-23	1.4e-23	LOC103385402	PREDICTED: Cynoglossus semilaevis zinc finger and BTB domain-containing protein 8A-like (LOC103385402), mRNA
103382958	-1.0722	6.9e-13	7.26e-13	LOC103382958	PREDICTED: Cynoglossus semilaevis uncharacterized LOC103382958 (LOC103382958), transcript variant X4, ncRNA
103384446	-1.07529	1.46e-53	6.01e-54	LOC103384446	PREDICTED: Cynoglossus semilaevis dynein regulatory complex subunit 7-like (LOC103384446), transcript variant X10, mRNA
103377217	-1.07959	6.25e-07	8.94e-07	hhatl	PREDICTED: Cynoglossus semilaevis hedgehog acyltransferase like (hhatl), transcript variant X1, mRNA
103392102	-1.08283	3.38e-35	1.92e-35	sp5	PREDICTED: Cynoglossus semilaevis Sp5 transcription factor (sp5), mRNA
103392629	-1.10484	6.35e-09	8.09e-09	LOC103392629	PREDICTED: Cynoglossus semilaevis paired mesoderm homeobox protein 2-like (LOC103392629), mRNA
103381434	-1.10523	1.27e-188	1.53e-189	tdrd1	PREDICTED: Cynoglossus semilaevis tudor domain containing 1 (tdrd1), transcript variant X4, mRNA
103379631	-1.11136	1.08e-40	5.53e-41	LOC103379631	PREDICTED: Cynoglossus semilaevis uncharacterized LOC103379631 (LOC103379631), mRNA
103382089	-1.11551	1.05e-29	6.69e-30	dmc1	PREDICTED: Cynoglossus semilaevis DNA meiotic recombinase 1 (dmc1), mRNA
103381552	-1.12151	1.32e-14	1.3e-14	LOC103381552	PREDICTED: Cynoglossus semilaevis uncharacterized LOC103381552 (LOC103381552), ncRNA
103399836	-1.1226	2.37e-60	8.8e-61	LOC103399836	PREDICTED: Cynoglossus semilaevis receptor-type tyrosine-protein phosphatase F (LOC103399836), transcript variant X10, mRNA
103380330	-1.12543	2.06e-16	1.91e-16	LOC103380330	PREDICTED: Cynoglossus semilaevis ensconsin-like (LOC103380330), transcript variant X2, mRNA
112488311	-1.12703	2.21e-08	2.89e-08	LOC112488311	PREDICTED: Cynoglossus semilaevis uncharacterized LOC112488311 (LOC112488311), ncRNA
103399076	-1.13032	0.000951377	0.0017848	LOC103399076	PREDICTED: Cynoglossus semilaevis glycylpeptide N-tetradecanoyltransferase 2-like (LOC103399076), mRNA
103386397	-1.13164	3.17e-204	3.49e-205	LOC103386397	PREDICTED: Cynoglossus semilaevis bone morphogenetic protein receptor type-2 (LOC103386397), mRNA
103395911	-1.13267	5.75e-36	3.2e-36	LOC103395911	PREDICTED: Cynoglossus semilaevis ephrin type-A receptor 3-like (LOC103395911), transcript variant X2, mRNA
107988495	-1.13366	2.24e-14	2.22e-14	LOC107988495	PREDICTED: Cynoglossus semilaevis ATP-sensitive inward rectifier potassium channel 1-like (LOC107988495), transcript variant X1, mRNA
103394758	-1.13712	1.06e-70	3.44e-71	LOC103394758	PREDICTED: Cynoglossus semilaevis roundabout homolog 1-like (LOC103394758), transcript variant X8, mRNA
103379843	-1.14097	9.68e-30	6.19e-30	LOC103379843	PREDICTED: Cynoglossus semilaevis protein lin-54 homolog (LOC103379843), transcript variant X4, misc_RNA
103393084	-1.14309	0	0	rpl3l	PREDICTED: Cynoglossus semilaevis ribosomal protein L3 like (rpl3l), transcript variant X3, mRNA
103389505	-1.1432	2.05e-08	2.68e-08	ccdc122	PREDICTED: Cynoglossus semilaevis coiled-coil domain containing 122 (ccdc122), mRNA
103388172	-1.14353	4.88e-20	4.05e-20	LOC103388172	PREDICTED: Cynoglossus semilaevis oxidative stress-induced growth inhibitor 2-like (LOC103388172), mRNA
103398902	-1.14939	1.37e-05	2.17e-05	LOC103398902	PREDICTED: Cynoglossus semilaevis testosterone 17-beta-dehydrogenase 3-like (LOC103398902), transcript variant X5, mRNA
103398418	-1.15368	9.91e-54	4.05e-54	LOC103398418	PREDICTED: Cynoglossus semilaevis survival of motor neuron protein-like (LOC103398418), transcript variant X2, mRNA
103396844	-1.15521	2.78e-35	1.57e-35	LOC103396844	PREDICTED: Cynoglossus semilaevis dual specificity phosphatase 28-like (LOC103396844), transcript variant X3, mRNA
103385754	-1.15969	7.18e-11	8.29e-11	ccdc36	PREDICTED: Cynoglossus semilaevis coiled-coil domain containing 36 (ccdc36), mRNA
103380918	-1.16369	1.22e-33	7.18e-34	LOC103380918	PREDICTED: Cynoglossus semilaevis uncharacterized LOC103380918 (LOC103380918), transcript variant X2, mRNA
103396448	-1.16881	7.47e-18	6.59e-18	LOC103396448	PREDICTED: Cynoglossus semilaevis RALY RNA binding protein like (LOC103396448), transcript variant X2, mRNA
112487366	-1.17235	3.11e-05	5.06e-05	LOC112487366	PREDICTED: Cynoglossus semilaevis uncharacterized LOC112487366 (LOC112487366), ncRNA
103380467	-1.18532	6.76e-20	5.62e-20	LOC103380467	PREDICTED: Cynoglossus semilaevis amyloid-beta A4 precursor protein-binding family A member 2-like (LOC103380467), transcript variant X2, mRNA
103387342	-1.20765	1.05e-19	8.74e-20	LOC103387342	PREDICTED: Cynoglossus semilaevis uncharacterized LOC103387342 (LOC103387342), transcript variant X1, ncRNA
107988367	-1.20852	4.35e-15	4.22e-15	LOC107988367	PREDICTED: Cynoglossus semilaevis uncharacterized LOC107988367 (LOC107988367), transcript variant X3, ncRNA
103396495	-1.21203	2.71e-183	3.38e-184	henmt1	PREDICTED: Cynoglossus semilaevis HEN methyltransferase 1 (henmt1), mRNA
103382784	-1.21443	1.02e-48	4.53e-49	wnt5b	PREDICTED: Cynoglossus semilaevis Wnt family member 5B (wnt5b), transcript variant X2, mRNA
112487849	-1.21751	1.95e-43	9.48e-44	LOC112487849	PREDICTED: Cynoglossus semilaevis E3 ubiquitin-protein ligase UBR2-like (LOC112487849), partial mRNA
103395540	-1.22325	3.5e-88	9.26e-89	LOC103395540	PREDICTED: Cynoglossus semilaevis beta-2 adrenergic receptor-like (LOC103395540), transcript variant X1, mRNA
103390710	-1.22854	1.68e-122	3.14e-123	LOC103390710	PREDICTED: Cynoglossus semilaevis nanos homolog 1-like (LOC103390710), mRNA
103380267	-1.23014	2.86e-79	8.3e-80	LOC103380267	PREDICTED: Cynoglossus semilaevis CD151 antigen-like (LOC103380267), transcript variant X2, mRNA
103381371	-1.23428	1.9e-258	1.53e-259	LOC103381371	PREDICTED: Cynoglossus semilaevis ankyrin repeat and SOCS box protein 2-like (LOC103381371), mRNA
103384491	-1.23767	2.15e-224	2.08e-225	LOC103384491	PREDICTED: Cynoglossus semilaevis protein-glutamine gamma-glutamyltransferase 2-like (LOC103384491), transcript variant X2, mRNA
103376643	-1.24333	0	0	sec22b	PREDICTED: Cynoglossus semilaevis SEC22 homolog B, vesicle trafficking protein (sec22b), transcript variant X2, mRNA
103387825	-1.24691	2.3e-07	3.2e-07	LOC103387825	PREDICTED: Cynoglossus semilaevis visinin-like (LOC103387825), mRNA
103384170	-1.24757	1.5e-19	1.26e-19	majin	PREDICTED: Cynoglossus semilaevis membrane anchored junction protein (majin), transcript variant X4, mRNA
103377505	-1.24807	5.41e-09	6.87e-09	LOC103377505	PREDICTED: Cynoglossus semilaevis gamma-aminobutyric acid receptor subunit rho-3-like (LOC103377505), mRNA
103378561	-1.26646	9.71e-09	1.25e-08	rab38	PREDICTED: Cynoglossus semilaevis RAB38, member RAS oncogene family (rab38), mRNA
103398914	-1.26708	2.53e-13	2.62e-13	LOC103398914	PREDICTED: Cynoglossus semilaevis regulator of G-protein signaling 6-like (LOC103398914), partial mRNA
103377386	-1.28683	4.06e-58	1.55e-58	gli3	PREDICTED: Cynoglossus semilaevis GLI family zinc finger 3 (gli3), transcript variant X2, mRNA
103397033	-1.28737	1.54e-53	6.35e-54	LOC103397033	PREDICTED: Cynoglossus semilaevis citron Rho-interacting kinase-like (LOC103397033), mRNA
107990223	-1.28854	0	0	LOC107990223	PREDICTED: Cynoglossus semilaevis golgin subfamily A member 1-like (LOC107990223), mRNA
103390157	-1.2961	0	0	LOC103390157	PREDICTED: Cynoglossus semilaevis protein phosphatase 1K, mitochondrial-like (LOC103390157), mRNA
103376794	-1.30236	1.27e-28	8.35e-29	c2h1orf146	PREDICTED: Cynoglossus semilaevis chromosome 2 C1orf146 homolog (c2h1orf146), mRNA
103394881	-1.30802	3.25e-46	1.51e-46	spata22	PREDICTED: Cynoglossus semilaevis spermatogenesis associated 22 (spata22), mRNA
103397892	-1.30946	1.54e-41	7.76e-42	LOC103397892	PREDICTED: Cynoglossus semilaevis coiled-coil domain-containing protein 112 (LOC103397892), transcript variant X3, mRNA
107989055	-1.31239	5.2e-07	7.4e-07	LOC107989055	PREDICTED: Cynoglossus semilaevis uncharacterized LOC107989055 (LOC107989055), ncRNA
103379978	-1.31815	1.41e-31	8.61e-32	ca12	PREDICTED: Cynoglossus semilaevis carbonic anhydrase 12 (ca12), mRNA
103395736	-1.32468	9.36e-47	4.3e-47	LOC103395736	PREDICTED: Cynoglossus semilaevis macrophage colony-stimulating factor 1 receptor 2-like (LOC103395736), transcript variant X1, mRNA
103389591	-1.32859	1.73e-46	7.97e-47	hsf2bp	PREDICTED: Cynoglossus semilaevis heat shock transcription factor 2 binding protein (hsf2bp), transcript variant X2, mRNA
112486606	-1.33055	3.08e-53	1.28e-53	LOC112486606	PREDICTED: Cynoglossus semilaevis piggyBac transposable element-derived protein 3-like (LOC112486606), mRNA
103392544	-1.33473	1.62e-08	2.1e-08	LOC103392544	PREDICTED: Cynoglossus semilaevis G1/S-specific cyclin-D1-like (LOC103392544), mRNA
107988787	-1.33571	1.42e-20	1.16e-20	LOC107988787	PREDICTED: Cynoglossus semilaevis uncharacterized LOC107988787 (LOC107988787), ncRNA
103377079	-1.33762	3.84e-06	5.81e-06	LOC103377079	PREDICTED: Cynoglossus semilaevis tryptophan 2,3-dioxygenase-like (LOC103377079), mRNA
103385852	-1.33763	1.75e-283	1.28e-284	LOC103385852	PREDICTED: Cynoglossus semilaevis kelch-like protein 33 (LOC103385852), mRNA
103396218	-1.33832	0	0	LOC103396218	PREDICTED: Cynoglossus semilaevis kelch-like protein 40a (LOC103396218), mRNA
103377282	-1.34943	1.08e-24	7.82e-25	ppp1r3g	PREDICTED: Cynoglossus semilaevis protein phosphatase 1 regulatory subunit 3G (ppp1r3g), mRNA
103376848	-1.35198	5.73e-10	6.92e-10	arhgef4	PREDICTED: Cynoglossus semilaevis Rho guanine nucleotide exchange factor 4 (arhgef4), transcript variant X3, mRNA
103392277	-1.35513	2.51e-12	2.71e-12	fbxo47	PREDICTED: Cynoglossus semilaevis F-box protein 47 (fbxo47), transcript variant X1, mRNA
103396234	-1.36162	2.3e-66	7.88e-67	LOC103396234	PREDICTED: Cynoglossus semilaevis C-X-C chemokine receptor type 4-like (LOC103396234), mRNA
103378914	-1.36254	4.28e-46	1.99e-46	LOC103378914	PREDICTED: Cynoglossus semilaevis aromatase-like (LOC103378914), transcript variant X1, mRNA
103389387	-1.36523	3.96e-16	3.69e-16	LOC103389387	PREDICTED: Cynoglossus semilaevis POU domain, class 3, transcription factor 3-B (LOC103389387), transcript variant X3, mRNA
103381387	-1.36833	0	0	LOC103381387	PREDICTED: Cynoglossus semilaevis filamin-A-interacting protein 1 (LOC103381387), transcript variant X5, mRNA
103377232	-1.37017	4.11e-128	7.33e-129	LOC103377232	PREDICTED: Cynoglossus semilaevis cystatin-B-like (LOC103377232), mRNA
103381426	-1.37125	2.75e-16	2.55e-16	lgi1	PREDICTED: Cynoglossus semilaevis leucine rich glioma inactivated 1 (lgi1), mRNA
103392753	-1.37213	3.25e-97	7.87e-98	LOC103392753	PREDICTED: Cynoglossus semilaevis cyclin-dependent kinase 6-like (LOC103392753), mRNA
103398504	-1.37532	1.38e-19	1.16e-19	LOC103398504	PREDICTED: Cynoglossus semilaevis uncharacterized LOC103398504 (LOC103398504), transcript variant X4, ncRNA
103377099	-1.38213	1.18e-82	3.3e-83	LOC103377099	PREDICTED: Cynoglossus semilaevis BMP and activin membrane-bound inhibitor homolog (LOC103377099), mRNA
103391781	-1.38407	4.96e-66	1.7e-66	nr0b1	Cynoglossus semilaevis nuclear receptor subfamily 0 group B member 1 (nr0b1), mRNA
103380383	-1.38595	6.49e-33	3.87e-33	LOC103380383	PREDICTED: Cynoglossus semilaevis serine/threonine-protein kinase BRSK2 (LOC103380383), transcript variant X6, mRNA
103386938	-1.3895	4.86e-16	4.56e-16	LOC103386938	PREDICTED: Cynoglossus semilaevis EH domain-binding protein 1-like (LOC103386938), mRNA
103394261	-1.39639	6.1e-20	5.07e-20	LOC103394261	PREDICTED: Cynoglossus semilaevis leucine-rich repeat and immunoglobulin-like domain-containing nogo receptor-interacting protein 1 (LOC103394261), transcript variant X3, mRNA
103397216	-1.40034	3.21e-36	1.78e-36	LOC103397216	PREDICTED: Cynoglossus semilaevis disintegrin and metalloproteinase domain-containing protein 10-like (LOC103397216), transcript variant X1, mRNA
103393815	-1.4084	0	0	LOC103393815	PREDICTED: Cynoglossus semilaevis chloride channel protein 1-like (LOC103393815), transcript variant X4, mRNA
103377540	-1.41511	1.44e-65	4.97e-66	ptprn2	PREDICTED: Cynoglossus semilaevis protein tyrosine phosphatase, receptor type N2 (ptprn2), transcript variant X5, mRNA
103396591	-1.43238	7.64e-50	3.34e-50	msh4	PREDICTED: Cynoglossus semilaevis mutS homolog 4 (msh4), mRNA
103386250	-1.4465	8.35e-195	9.79e-196	evc2	PREDICTED: Cynoglossus semilaevis EvC ciliary complex subunit 2 (evc2), mRNA
103397344	-1.44821	2.81e-140	4.58e-141	LOC103397344	PREDICTED: Cynoglossus semilaevis protein phosphatase 1 regulatory subunit 3C-like (LOC103397344), mRNA
103393784	-1.4528	9.77e-15	9.59e-15	LOC103393784	PREDICTED: Cynoglossus semilaevis coiled-coil domain-containing protein 106-like (LOC103393784), transcript variant X2, mRNA
103377347	-1.46028	3.73e-06	5.64e-06	LOC103377347	PREDICTED: Cynoglossus semilaevis inhibin beta A chain-like (LOC103377347), mRNA
103396163	-1.46722	7.88e-24	5.85e-24	LOC103396163	PREDICTED: Cynoglossus semilaevis low-density lipoprotein receptor-related protein 8-like (LOC103396163), mRNA
103396574	-1.47046	7e-22	5.48e-22	LOC103396574	PREDICTED: Cynoglossus semilaevis LIM/homeobox protein Lhx8-like (LOC103396574), transcript variant X2, mRNA
103390967	-1.48046	0	0	LOC103390967	PREDICTED: Cynoglossus semilaevis syncoilin-like (LOC103390967), mRNA
103379419	-1.49042	4.27e-18	3.74e-18	c5h15orf59	PREDICTED: Cynoglossus semilaevis chromosome 5 C15orf59 homolog (c5h15orf59), transcript variant X2, mRNA
103387048	-1.50032	3.59e-16	3.34e-16	LOC103387048	PREDICTED: Cynoglossus semilaevis uncharacterized LOC103387048 (LOC103387048), transcript variant X2, ncRNA
103377060	-1.5024	1.32e-226	1.27e-227	LOC103377060	PREDICTED: Cynoglossus semilaevis leukocyte elastase inhibitor-like (LOC103377060), mRNA
103394146	-1.5045	6.81e-09	8.7e-09	LOC103394146	PREDICTED: Cynoglossus semilaevis guanine nucleotide-binding protein G(T) subunit gamma-T1-like (LOC103394146), transcript variant X2, mRNA
103379513	-1.52222	5.61e-89	1.47e-89	st3gal2	PREDICTED: Cynoglossus semilaevis ST3 beta-galactoside alpha-2,3-sialyltransferase 2 (st3gal2), mRNA
103378292	-1.52598	2.32e-134	3.94e-135	LOC103378292	PREDICTED: Cynoglossus semilaevis ATPase inhibitor B, mitochondrial-like (LOC103378292), mRNA
103399291	-1.52798	4.63e-06	7.04e-06	LOC103399291	PREDICTED: Cynoglossus semilaevis uncharacterized LOC103399291 (LOC103399291), ncRNA
103392311	-1.54344	9.85e-09	1.27e-08	LOC103392311	PREDICTED: Cynoglossus semilaevis protein lifeguard 3-like (LOC103392311), transcript variant X3, mRNA
103383647	-1.54432	5.88e-09	7.48e-09	LOC103383647	PREDICTED: Cynoglossus semilaevis perilipin-2-like (LOC103383647), transcript variant X4, mRNA
103396248	-1.55232	1.32e-57	5.07e-58	LOC103396248	PREDICTED: Cynoglossus semilaevis glutamate decarboxylase 1 (LOC103396248), transcript variant X5, mRNA
103376628	-1.57289	3.04e-05	4.94e-05	vsx2	PREDICTED: Cynoglossus semilaevis visual system homeobox 2 (vsx2), mRNA
103396955	-1.58245	4.42e-64	1.56e-64	LOC103396955	PREDICTED: Cynoglossus semilaevis neurogenic locus notch homolog protein 1-like (LOC103396955), mRNA
103383487	-1.58883	1.4e-08	1.81e-08	LOC103383487	PREDICTED: Cynoglossus semilaevis uncharacterized LOC103383487 (LOC103383487), transcript variant X1, ncRNA
103387650	-1.59755	3.35e-15	3.23e-15	mgmt	PREDICTED: Cynoglossus semilaevis O-6-methylguanine-DNA methyltransferase (mgmt), transcript variant X2, mRNA
103385547	-1.60148	7.43e-103	1.69e-103	LOC103385547	PREDICTED: Cynoglossus semilaevis dynein heavy chain 12, axonemal-like (LOC103385547), transcript variant X2, mRNA
103399339	-1.61973	1.54e-08	2.01e-08	LOC103399339	PREDICTED: Cynoglossus semilaevis inhibin beta B chain-like (LOC103399339), mRNA
112488507	-1.62716	1.1e-05	1.72e-05	hsd11b1l	PREDICTED: Cynoglossus semilaevis hydroxysteroid 11-beta dehydrogenase 1 like (hsd11b1l), mRNA
103396099	-1.64225	7.67e-108	1.67e-108	hfm1	PREDICTED: Cynoglossus semilaevis HFM1, ATP dependent DNA helicase homolog (hfm1), mRNA
112486555	-1.64929	4.92e-09	6.23e-09	LOC112486555	PREDICTED: Cynoglossus semilaevis uncharacterized LOC112486555 (LOC112486555), ncRNA
103394312	-1.65051	0.000109055	0.000185468	LOC103394312	PREDICTED: Cynoglossus semilaevis uncharacterized LOC103394312 (LOC103394312), ncRNA
103392628	-1.65766	0	0	LOC103392628	PREDICTED: Cynoglossus semilaevis uncharacterized LOC103392628 (LOC103392628), ncRNA
103397498	-1.67209	1.06e-44	5.08e-45	LOC103397498	PREDICTED: Cynoglossus semilaevis 60S ribosomal protein L35-like (LOC103397498), mRNA
103386286	-1.67598	1.51e-13	1.55e-13	LOC103386286	PREDICTED: Cynoglossus semilaevis uncharacterized LOC103386286 (LOC103386286), transcript variant X2, ncRNA
103391104	-1.70347	5.6e-30	3.55e-30	LOC103391104	PREDICTED: Cynoglossus semilaevis shootin-1-like (LOC103391104), mRNA
103393794	-1.70479	0	0	LOC103393794	PREDICTED: Cynoglossus semilaevis voltage-dependent calcium channel gamma-6 subunit-like (LOC103393794), mRNA
103388278	-1.71046	1.16e-179	1.48e-180	LOC103388278	PREDICTED: Cynoglossus semilaevis meiotic recombination protein REC8 homolog (LOC103388278), mRNA
103397784	-1.71509	2.77e-92	7.07e-93	LOC103397784	PREDICTED: Cynoglossus semilaevis uncharacterized LOC103397784 (LOC103397784), mRNA
103377047	-1.72023	1.97e-10	2.33e-10	LOC103377047	PREDICTED: Cynoglossus semilaevis uncharacterized LOC103377047 (LOC103377047), ncRNA
103396467	-1.73485	9.77e-31	6.08e-31	LOC103396467	PREDICTED: Cynoglossus semilaevis caytaxin-like (LOC103396467), transcript variant X3, mRNA
103380445	-1.74102	9.83e-13	1.04e-12	tp53i11	PREDICTED: Cynoglossus semilaevis tumor protein p53 inducible protein 11 (tp53i11), transcript variant X4, mRNA
107988076	-1.75379	4.56e-19	3.88e-19	LOC107988076	PREDICTED: Cynoglossus semilaevis uncharacterized LOC107988076 (LOC107988076), transcript variant X2, mRNA
103396963	-1.81988	0	0	LOC103396963	PREDICTED: Cynoglossus semilaevis MAP kinase-activated protein kinase 5-like (LOC103396963), mRNA
103380721	-1.84837	2.66e-97	6.42e-98	rad51ap2	PREDICTED: Cynoglossus semilaevis RAD51 associated protein 2 (rad51ap2), transcript variant X3, mRNA
103391528	-1.86613	3.05e-38	1.64e-38	ndp	PREDICTED: Cynoglossus semilaevis NDP, norrin cystine knot growth factor (ndp), mRNA
103397689	-1.88604	9.65e-238	8.69e-239	LOC103397689	PREDICTED: Cynoglossus semilaevis nuclear receptor subfamily 5 group A member 2-like (LOC103397689), transcript variant X1, mRNA
103377111	-1.90364	2.83e-33	1.68e-33	LOC103377111	PREDICTED: Cynoglossus semilaevis BMP and activin membrane-bound inhibitor homolog (LOC103377111), partial mRNA
103380242	-1.90849	7.31e-07	1.05e-06	LOC103380242	PREDICTED: Cynoglossus semilaevis metabotropic glutamate receptor 1-like (LOC103380242), mRNA
107988356	-1.9122	4.61e-18	4.05e-18	LOC107988356	PREDICTED: Cynoglossus semilaevis nanos homolog 1-like (LOC107988356), mRNA
103376731	-1.95349	1.48e-22	1.14e-22	LOC103376731	PREDICTED: Cynoglossus semilaevis E3 ubiquitin-protein ligase RNF170-like (LOC103376731), mRNA
103396327	-1.95966	1.14e-47	5.17e-48	LOC103396327	PREDICTED: Cynoglossus semilaevis contactin-associated protein-like 4 (LOC103396327), transcript variant X2, mRNA
103382021	-1.96472	1.74e-20	1.42e-20	LOC103382021	PREDICTED: Cynoglossus semilaevis uncharacterized LOC103382021 (LOC103382021), mRNA
103377412	-1.96742	5.05e-179	6.46e-180	LOC103377412	PREDICTED: Cynoglossus semilaevis uncharacterized LOC103377412 (LOC103377412), transcript variant X7, ncRNA
112488419	-1.9765	3.43e-32	2.07e-32	LOC112488419	PREDICTED: Cynoglossus semilaevis uncharacterized LOC112488419 (LOC112488419), ncRNA
112486491	-2.00997	2.94e-18	2.56e-18	LOC112486491	PREDICTED: Cynoglossus semilaevis uncharacterized LOC112486491 (LOC112486491), transcript variant X2, ncRNA
103389569	-2.01703	0	0	inha	PREDICTED: Cynoglossus semilaevis inhibin subunit alpha (inha), mRNA
103383952	-2.01977	1.57e-22	1.21e-22	npb	PREDICTED: Cynoglossus semilaevis neuropeptide B (npb), mRNA
103379722	-2.03793	2.93e-251	2.46e-252	sycp3	PREDICTED: Cynoglossus semilaevis synaptonemal complex protein 3 (sycp3), transcript variant X2, mRNA
103395916	-2.04513	7.13e-260	5.7e-261	LOC103395916	PREDICTED: Cynoglossus semilaevis C2 calcium-dependent domain-containing protein 4C-like (LOC103395916), mRNA
103392502	-2.04738	1.44e-13	1.47e-13	LOC103392502	PREDICTED: Cynoglossus semilaevis protein Wnt-6 (LOC103392502), mRNA
112487856	-2.08746	3.51e-18	3.06e-18	LOC112487856	PREDICTED: Cynoglossus semilaevis uncharacterized LOC112487856 (LOC112487856), transcript variant X2, ncRNA
103399198	-2.0958	4.75e-07	6.73e-07	LOC103399198	PREDICTED: Cynoglossus semilaevis uncharacterized LOC103399198 (LOC103399198), ncRNA
103387285	-2.16175	6.18e-23	4.69e-23	gtf2a1l	PREDICTED: Cynoglossus semilaevis general transcription factor IIA subunit 1 like (gtf2a1l), transcript variant X1, mRNA
103394310	-2.19855	4.53e-19	3.85e-19	LOC103394310	PREDICTED: Cynoglossus semilaevis eukaryotic translation initiation factor 3 subunit I-like (LOC103394310), transcript variant X2, misc_RNA
103390725	-2.19908	1.52e-24	1.11e-24	LOC103390725	PREDICTED: Cynoglossus semilaevis type 2 DNA topoisomerase 6 subunit B-like (LOC103390725), transcript variant X3, mRNA
103392848	-2.25223	5.54e-55	2.22e-55	spata1	PREDICTED: Cynoglossus semilaevis spermatogenesis associated 1 (spata1), mRNA
103378665	-2.27213	1.97e-130	3.44e-131	vegfd	PREDICTED: Cynoglossus semilaevis vascular endothelial growth factor D (vegfd), transcript variant X1, mRNA
103384644	-2.34638	4.63e-27	3.16e-27	LOC103384644	PREDICTED: Cynoglossus semilaevis V-type proton ATPase subunit S1-like (LOC103384644), mRNA
103377069	-2.36643	5.42e-05	8.99e-05	LOC103377069	PREDICTED: Cynoglossus semilaevis kinesin-like protein KIF20A (LOC103377069), mRNA
103396044	-2.39601	1.19e-19	1e-19	LOC103396044	PREDICTED: Cynoglossus semilaevis protein PELPK1 (LOC103396044), transcript variant X7, mRNA
103390900	-2.44164	1.88e-18	1.63e-18	spock1	PREDICTED: Cynoglossus semilaevis SPARC (osteonectin), cwcv and kazal like domains proteoglycan 1 (spock1), transcript variant X2, mRNA
103393167	-2.60531	5.27e-21	4.23e-21	gpx2	PREDICTED: Cynoglossus semilaevis glutathione peroxidase 2 (gpx2), mRNA
103384559	-2.69977	0	0	LOC103384559	PREDICTED: Cynoglossus semilaevis myosin-binding protein H-like (LOC103384559), transcript variant X4, mRNA
103392534	-2.8459	2.31e-15	2.21e-15	LOC103392534	PREDICTED: Cynoglossus semilaevis noggin-like (LOC103392534), mRNA
103381019	-2.86567	4.23e-48	1.9e-48	LOC103381019	PREDICTED: Cynoglossus semilaevis vascular endothelial growth factor A-like (LOC103381019), transcript variant X2, mRNA
103381141	-2.87245	4.3e-32	2.6e-32	LOC103381141	PREDICTED: Cynoglossus semilaevis gap junction Cx32.7 protein-like (LOC103381141), mRNA
103379546	-2.91229	2.44e-71	7.85e-72	hsf4	PREDICTED: Cynoglossus semilaevis heat shock transcription factor 4 (hsf4), transcript variant X1, mRNA
103393113	-3.07756	7.75e-58	2.97e-58	LOC103393113	PREDICTED: Cynoglossus semilaevis P43 5S RNA-binding protein-like (LOC103393113), mRNA
103384955	-3.1233	2.57e-164	3.56e-165	masp2	PREDICTED: Cynoglossus semilaevis mannan binding lectin serine peptidase 2 (masp2), transcript variant X2, mRNA
103378871	-3.14688	0	0	LOC103378871	PREDICTED: Cynoglossus semilaevis uncharacterized protein KIAA0895-like (LOC103378871), transcript variant X2, mRNA
103392146	-3.20809	8.27e-161	1.17e-161	cd200r1	PREDICTED: Cynoglossus semilaevis CD200 receptor 1 (cd200r1), transcript variant X1, mRNA
103386616	-3.28856	0	0	LOC103386616	PREDICTED: Cynoglossus semilaevis inositol 1,4,5-trisphosphate receptor type 1-like (LOC103386616), mRNA
103380434	-3.33326	1.3e-09	1.59e-09	LOC103380434	PREDICTED: Cynoglossus semilaevis sperm acrosome membrane-associated protein 4-like (LOC103380434), transcript variant X5, misc_RNA
103377398	-3.55169	4.66e-92	1.2e-92	LOC103377398	PREDICTED: Cynoglossus semilaevis elongation factor 1-alpha-like (LOC103377398), mRNA
103393684	-3.56069	2.97e-93	7.5e-94	LOC103393684	PREDICTED: Cynoglossus semilaevis mitochondrial glycine transporter A (LOC103393684), transcript variant X6, mRNA
103379499	-4.35118	0	0	LOC103379499	PREDICTED: Cynoglossus semilaevis myosin heavy chain, fast skeletal muscle-like (LOC103379499), mRNA
103378228	-4.76051	0	0	foxl2	Cynoglossus semilaevis forkhead box L2 (foxl2), mRNA
103385043	-4.84174	0	0	LOC103385043	PREDICTED: Cynoglossus semilaevis forkhead box protein D4-like 3 (LOC103385043), transcript variant X2, mRNA
103396079	-5.55234	0	0	LOC103396079	PREDICTED: Cynoglossus semilaevis collagen alpha-4(IV) chain-like (LOC103396079), mRNA
103392376	-5.89369	0	0	LOC103392376	PREDICTED: Cynoglossus semilaevis inhibin subunit beta B (LOC103392376), partial mRNA
103380239	-6.24236	0	0	LOC103380239	PREDICTED: Cynoglossus semilaevis 60S ribosomal protein L4-B-like (LOC103380239), mRNA
103396029	-7.99915	0	0	LOC103396029	PREDICTED: Cynoglossus semilaevis collagen alpha-1(IV) chain-like (LOC103396029), transcript variant X2, misc_RNA
