# Supplementary material for: Transcriptome of Gonads From High Temperature Induced Sex Reversal During Sex Determination and Differentiation in Chinese Tongue Sole, Cynoglossus semilaevis
Source: Front Genet. 2019 Nov 22;10:1128. doi: 10.3389/fgene.2019.01128 (PMC6882949; doi:10.3389/fgene.2019.01128)
Supplement: Table S6 — Significantly enriched KEGG terms of DEGs down-regulated in C28_P vs C22_P. [file Table_6.csv]

Pathway ID	Pathway Name	Level 1	Level 2	Term Candidate Gene Num	Total Candidate Gene Num	Term Gene Num	Total Gene Num	Rich Ratio	P value	Q value
ko04974	Protein digestion and absorption	Organismal Systems	Digestive system	43	961	315	12684	0.136507937	0.000113649	0.03682237
ko04080	Neuroactive ligand-receptor interaction	Environmental Information Processing	Signaling molecules and interaction	65	961	604	12684	0.107615894	0.00239487	0.25864596
ko04110	Cell cycle	Cellular Processes	Cell growth and death	31	961	238	12684	0.130252101	0.002100446	0.25864596
ko00010	Glycolysis / Gluconeogenesis	Metabolism	Carbohydrate metabolism	17	961	115	12684	0.147826087	0.005814388	0.26084056
ko04261	Adrenergic signaling in cardiomyocytes	Organismal Systems	Circulatory system	41	961	370	12684	0.110810811	0.008855698	0.26084056
ko04330	Notch signaling pathway	Environmental Information Processing	Signal transduction	23	961	167	12684	0.137724551	0.003742534	0.26084056
ko04918	Thyroid hormone synthesis	Organismal Systems	Endocrine system	20	961	147	12684	0.136054422	0.007528045	0.26084056
ko04927	Cortisol synthesis and secretion	Organismal Systems	Endocrine system	20	961	148	12684	0.135135135	0.008104618	0.26084056
ko05032	Morphine addiction	Human Diseases	Substance dependence	24	961	189	12684	0.126984127	0.008622166	0.26084056
ko05033	Nicotine addiction	Human Diseases	Substance dependence	16	961	104	12684	0.153846154	0.004962427	0.26084056
ko05416	Viral myocarditis	Human Diseases	Cardiovascular diseases	20	961	145	12684	0.137931034	0.006474788	0.26084056
ko03320	PPAR signaling pathway	Organismal Systems	Endocrine system	15	961	106	12684	0.141509434	0.01359472	0.33719753
ko04115	p53 signaling pathway	Cellular Processes	Cell growth and death	19	961	148	12684	0.128378378	0.01624691	0.33719753
ko04727	GABAergic synapse	Organismal Systems	Nervous system	23	961	187	12684	0.122994652	0.01432696	0.33719753
ko04978	Mineral absorption	Organismal Systems	Digestive system	10	961	61	12684	0.163934426	0.01558588	0.33719753
ko05165	Human papillomavirus infection	Human Diseases	Infectious diseases: Viral	71	961	730	12684	0.097260274	0.01665173	0.33719753
ko04972	Pancreatic secretion	Organismal Systems	Digestive system	26	961	225	12684	0.115555556	0.02030851	0.38705631
ko00030	Pentose phosphate pathway	Metabolism	Carbohydrate metabolism	8	961	47	12684	0.170212766	0.02357172	0.38768026
ko04260	Cardiac muscle contraction	Organismal Systems	Circulatory system	21	961	175	12684	0.12	0.02393088	0.38768026
ko04742	Taste transduction	Organismal Systems	Sensory system	15	961	113	12684	0.132743363	0.02326811	0.38768026
ko05200	Pathways in cancer	Human Diseases	Cancers: Overview	94	961	1021	12684	0.092066601	0.02547535	0.39304826
ko04924	Renin secretion	Organismal Systems	Endocrine system	20	961	169	12684	0.118343195	0.03081977	0.45389116
ko04713	Circadian entrainment	Organismal Systems	Environmental adaptation	29	961	274	12684	0.105839416	0.04186796	0.4720497
ko04724	Glutamatergic synapse	Organismal Systems	Nervous system	28	961	262	12684	0.106870229	0.04051884	0.4720497
ko04914	Progesterone-mediated oocyte maturation	Organismal Systems	Endocrine system	18	961	154	12684	0.116883117	0.0432923	0.4720497
ko04915	Estrogen signaling pathway	Organismal Systems	Endocrine system	29	961	277	12684	0.104693141	0.04710854	0.4720497
ko04970	Salivary secretion	Organismal Systems	Digestive system	27	961	247	12684	0.109311741	0.03433024	0.4720497
ko04975	Fat digestion and absorption	Organismal Systems	Digestive system	10	961	73	12684	0.136986301	0.04776813	0.4720497
ko04979	Cholesterol metabolism	Organismal Systems	Digestive system	15	961	124	12684	0.120967742	0.04776429	0.4720497
ko05310	Asthma	Human Diseases	Immune diseases	7	961	44	12684	0.159090909	0.04585378	0.4720497
